# Supplementary material for: Identification of MX2 as a Novel Prognostic Biomarker for Sunitinib Resistance in Clear Cell Renal Cell Carcinoma
Source: Front Genet. 2021 Jul 9;12:680369. doi: 10.3389/fgene.2021.680369 (PMC8299280; doi:10.3389/fgene.2021.680369)
Supplement: Supplementary file 1 [file Data_Sheet_1.XLS]

logFC	AveExpr	t	P.Value	adj.P.Val	B
VAV3	-1.55729282055555	11.1789734975309	-16.9375801234987	8.31920766168623e-08	0.00180135803498492	6.70308493019184
LRMP	-2.653656705	5.43229878888889	-14.6953681604532	2.65853979763183e-07	0.00287826811190611	6.10385753258575
SLC3A1	-1.81511762333333	9.11779471851852	-10.335766445504	4.4770080337892e-06	0.0222932551262021	4.28578403947198
TINAG	-1.877290115	8.3525878	-10.1208695605639	5.28122514375978e-06	0.0222932551262021	4.16435435584671
ACE2	-1.99085365388888	7.80256266049383	-9.95435454625149	6.0150426948547e-06	0.0222932551262021	4.06763373563642
FSTL3	1.01160207611111	10.7813362716049	9.92055646634049	6.17741332643109e-06	0.0222932551262021	4.04771519384138
TMEM132E	-1.53314993555555	4.8487022308642	-9.69398873239681	7.40008221253407e-06	0.0228905685925715	3.91163029870272
HTR1A	-2.67665617333333	4.80994968518518	-9.4978534989368	8.67767752357097e-06	0.0234872189272353	3.79013409607832
CLDN2	-2.10579540833333	8.92122544074074	-8.6962561704322	1.71470170120058e-05	0.0388588186202077	3.25545443494303
MX2	1.44934369	7.54643219444444	8.35932708493031	2.31883168225444e-05	0.0388588186202077	3.01102057212915
CYP1B1	-1.22583067777778	10.6203896765432	-8.28363987470991	2.48486231914844e-05	0.0388588186202077	2.95439789925889
BC069776	-1.02558811777777	7.78589238765432	-8.2686116889707	2.51936937955124e-05	0.0388588186202077	2.9430785385131
MAML3	-1.15056755166666	5.49496231481482	-8.19672761776188	2.69192388723556e-05	0.0388588186202077	2.8885808363925
WFDC21P	3.16958408111111	5.90423430493827	7.90051359898868	3.55454094550355e-05	0.0481040469331177	2.65770275340935
PIGR	-1.91505291777777	11.3261613098765	-7.76364045602377	4.05298827650011e-05	0.0508912144922396	2.54749526061121
FABP7	-1.90274337888889	8.07928107160494	-7.63898307172726	4.57474505323953e-05	0.0508912144922396	2.44512664104527
GATM	-1.74150185611111	6.86529921728395	-7.60931004915794	4.70959497317296e-05	0.0508912144922396	2.42047428480227
PDZK1	-1.24836156555555	12.2032387864198	-7.48749666597846	5.31102217298194e-05	0.0508912144922396	2.31810694507859
NLGN1	-1.01553334	8.72441257777778	-7.37925343017922	5.91707099209214e-05	0.0508912144922396	2.22555012319515
SLC40A1	-1.21845075388889	7.90087631604938	-7.34017136421628	6.15431173456307e-05	0.0508912144922396	2.19175817438918
SPTLC3	-1.33773784222222	8.70846045679012	-7.28537286515117	6.50480274138326e-05	0.0508912144922396	2.14403986600355
KIAA1644	1.96513806777778	7.63085994567901	7.26677071072094	6.62873864323696e-05	0.0508912144922396	2.12775114771673
LOC100287098	-1.81825887666667	5.23338183703704	-7.23664630890652	6.83499741744694e-05	0.0508912144922396	2.10127582599162
GRHL3	-1.81522804944444	4.35210265802469	-7.21990080044905	6.95270348303312e-05	0.0508912144922396	2.08650655893373
PXN	1.09771889444444	9.18728887530864	7.02907275816685	8.4640632473939e-05	0.0544199528206659	1.91553273252771
NBL1	1.12466955111111	10.4428398938272	7.02390147000445	8.50976778210735e-05	0.0544199528206659	1.91083051235683
SLC17A1	-1.15515164277778	6.42470338765432	-6.99219867706983	8.79596976754901e-05	0.0544199528206659	1.88192291248079
VWA1	-1.06735948333333	4.83182188518519	-6.97050760459303	8.99788942191109e-05	0.0544199528206659	1.86206438080535
TMEM158	1.66187515777778	8.77525514567901	6.96522943773342	9.04779153717254e-05	0.0544199528206659	1.85722227998928
LRRK2	-1.0707175	10.5236064888889	-6.86464042249352	0.000100594612933672	0.0567517924183999	1.76420191700653
CALCRL	-1.220053975	7.63281372222222	-6.8495430595661	0.000102217702134466	0.0567517924183999	1.75011816375104
UGT2B4	-2.04253449222222	8.70041577901235	-6.75163994146672	0.000113468763368274	0.0599451512372342	1.65800495872972
LOC101928288	1.52636744388889	4.32468022839506	6.63139253917204	0.000129190223225548	0.0607812311168798	1.54299126606527
OR1F1	2.22143997222222	4.2485060654321	6.63065780385246	0.0001292933585052	0.0607812311168798	1.54228208146994
ABRA	1.57806281333333	3.70334578148148	6.60973046279762	0.000132269270328842	0.0607812311168798	1.52204949719181
AC064852.4	-3.07438917166667	4.03310309259259	-6.59334523110537	0.00013465183317505	0.0607812311168798	1.50616364780223
UGT3A1	-1.58520736277778	6.08093473209877	-6.59275323187183	0.000134738793405543	0.0607812311168798	1.50558895708766
GPR15	1.90556465055556	4.77174441358025	6.5699603840218	0.000138134270786666	0.0610412523539528	1.48342350575476
BCMO1	-1.16123904722222	6.8970335345679	-6.42700553596672	0.000161697473609553	0.0644080335528813	1.3426564641491
FSTL4	-1.32500348277778	3.78512970987654	-6.40653276077603	0.000165419279239379	0.0644080335528813	1.3222482289326
AGXT2	-1.72256031333333	7.35331135185185	-6.40027778831459	0.000166575064839115	0.0644080335528813	1.31600045082111
PIK3R3	-1.20721832111111	8.62271029506173	-6.37253317775541	0.000171809622305825	0.0652665570489128	1.28821691611766
AKR1C3	-1.59321471055555	11.8888177419753	-6.32199873764651	0.00018181394255793	0.0665152458773581	1.23731343775415
SIK1	1.28404449944445	9.94695237530864	6.22828718966617	0.000202100817382602	0.0705820806255723	1.14189123111067
LOC642757	-2.46601797722222	3.3931420845679	-6.15521999168899	0.000219642538077978	0.0714458488029447	1.0665565478858
PTGDS	-1.31719605611111	11.1697870617284	-6.09362127428301	0.000235731133331207	0.0714458488029447	1.0024047193101
OR4D2	1.66246616333334	4.50077902592593	6.05298416825688	0.000247049722940251	0.0714458488029447	0.959759758821327
COL14A1	-1.00149294444444	6.34519685802469	-5.98344997978631	0.000267822597875688	0.0735510008193165	0.886189342850408
MAS1	-1.50578533944444	4.79303004691358	-5.96280200259065	0.000274353756652111	0.0735510008193165	0.864196108642837
C5orf46	1.34150609666667	12.5964252407407	5.89442690163771	0.000297256899652802	0.0735510008193165	0.790883824355389
RPS11	-1.26159769055555	9.21700588641975	-5.88512888666957	0.000300529742752575	0.0735510008193165	0.780856983469715
OAS2	1.01013741555556	7.54621839135802	5.88075702271411	0.000302082218804808	0.0735510008193165	0.776137663257486
PTGES	1.26855113	10.1223733555556	5.88010201262913	0.000302315571649156	0.0735510008193165	0.775430333106482
LRRC34	-1.28431535277778	5.57323280987654	-5.78028760169944	0.000340290078020357	0.0780045428044822	0.666839800024859
RP4-794H19.1	1.78019369055556	8.70072815802469	5.75523971637432	0.000350618249748819	0.0780045428044822	0.639338004404046
SULT1C2	-1.23055221333333	6.33435945185185	-5.75133848391464	0.000352257485004793	0.0780045428044822	0.635045448946246
GALNT12	1.094793595	4.93404972222222	5.70099488995432	0.000374179486976715	0.0780045428044822	0.579430822615617
AF086184	2.10937261111111	4.78569660493827	5.68692045360749	0.000380571643517412	0.0780045428044822	0.563809182187645
C6orf223	1.02671647638889	7.1643298117284	5.66858238628136	0.000389079791919848	0.0780045428044822	0.543406837479547
PRKAR2B	-1.62705779666667	6.75704287037037	-5.61806188456507	0.000413612717827647	0.0780045428044822	0.486915526873039
KRTCAP3	-1.56616437388889	5.65680771604938	-5.60910366000815	0.000418136624241696	0.0780045428044822	0.476854994360554
FBLN2	2.27963305888889	4.50563173950617	5.60438367640073	0.000420541921146608	0.0780045428044822	0.471548928110423
CYP1B1-AS1	-1.42188803888889	7.34701704938272	-5.56948760830177	0.000438800569429224	0.0780045428044822	0.432206376978939
TSPAN12	-1.18911881833333	10.6068800518519	-5.55060222007825	0.00044904134577675	0.0780045428044822	0.41083113038908
RP5-1092A3.4	-1.35743668833333	7.92683124074074	-5.52703545316573	0.00046218796954493	0.0788090980624651	0.384074917512962
SLITRK6	-1.04149396333333	8.09747861851852	-5.46386537838922	0.000499544049024186	0.0788090980624651	0.311903117718582
LOC219688	-1.99251078222222	4.25384687901235	-5.46234005265991	0.000500485837224791	0.0788090980624651	0.310152265083561
FXYD2	-2.17438660888889	11.5825091382716	-5.45381327967607	0.000505786339704846	0.0788090980624651	0.300357659097418
FGFR4	-1.04613218166667	8.66951369259259	-5.45090468435243	0.000507608383805026	0.0788090980624651	0.297013830078423
SLC17A3	-1.84236312555555	8.80116467530864	-5.4454208144825	0.000511063160796995	0.0788090980624651	0.290705550689003
MAGEH1	1.18349029444445	9.17585919753086	5.4420663490522	0.000513189065109111	0.0788090980624651	0.286844335573123
CTSE	-1.88075516888889	8.1893390382716	-5.41435055823168	0.000531127408420729	0.0798195442518058	0.254870053247934
C19orf73	-1.97750528666667	4.67749688148148	-5.40961674296846	0.000534259016704003	0.0798195442518058	0.249396121107679
SLC5A1	-1.70573252611111	4.35813061728395	-5.38677467981549	0.000549655385598174	0.0815184113997072	0.222930331425391
RNF157-AS1	-1.352135735	6.65268913333333	-5.35782033346395	0.000569870231232785	0.0833743251140776	0.189257568155736
FOXA2	-1.69578261722222	5.73011134567901	-5.28085325018665	0.000627650931000427	0.0876808103803371	0.0990664208211491
GRB14	-1.62414645444444	8.97776244691358	-5.25685152319177	0.000646950829006962	0.088660925952454	0.0707377523121107
ZNF501	-2.45147119055555	4.46620077530864	-5.240243232797	0.000660683262848606	0.0894618146554408	0.0510787352077529
SMTNL2	-2.06290689888889	5.19559372716049	-5.2321643415249	0.000667477602798815	0.0894618146554408	0.0414990918753517
HPGD	-1.18460842944445	10.1749877580247	-5.21783700077981	0.000679714547317254	0.0897430432503689	0.0244832718634749
BC044614	-2.41675576777778	3.45771722098765	-5.18237803711417	0.000711061977524762	0.0912700142177641	-0.017778078226498
LOC100132356	-1.01887051666666	6.7375118037037	-5.16485053665363	0.000727134756258888	0.0912700142177641	-0.0387462926243236
BTLA	-1.68495594666667	4.37907567037037	-5.16106713967591	0.000730655715874447	0.0912700142177641	-0.0432791850813476
LRRC31	-3.06155359888889	5.66110674938272	-5.15920470747706	0.000732395762706059	0.0912700142177641	-0.0455114544960047
RNASE1	1.45176225722222	12.2150747987654	5.15809888699747	0.000733431047609613	0.0912700142177641	-0.0468371430550345
NOS2	1.90634984166667	4.13337678518519	5.10402698698121	0.00078604684170208	0.0945570681298619	-0.111911986247099
NKAIN4	1.82622678222222	9.21696510987654	5.09036174302775	0.000799983974777313	0.0951493208508528	-0.128436160711603
TRIM40	2.04230955444444	4.10934518641975	5.04978254243763	0.000842976549015747	0.0968061742767231	-0.177691253799089
LINC01365	-1.70104972444445	4.49236624691358	-5.04506020166417	0.000848140491423106	0.0968061742767231	-0.183441348769667
APELA	-1.26865202	8.82649665555556	-5.00526084271554	0.000893051086365527	0.0994127013236628	-0.232052619892247
AMACR	-1.10481458611111	6.91745043950617	-4.99988353662872	0.000899314300561215	0.0994127013236628	-0.238641094570037
MAG	-1.75570463555555	4.48867889753086	-4.99873436477072	0.000900658969642129	0.0994127013236628	-0.240049738326535
ACSM2A	-1.53061810611111	8.50879169506173	-4.97662609864782	0.000926957575258453	0.0996724386999349	-0.267193433888003
OLIG2	-1.64350721111111	4.22503288395062	-4.93084026851811	0.000984109296177666	0.103632083444114	-0.323671208227296
RNF133	1.09637087055556	3.33632579135802	4.9283746302644	0.000987293582199328	0.103632083444114	-0.326722717653412
TOX	-1.03086182166667	9.09237293703704	-4.9232299559906	0.000993973779153068	0.103632083444114	-0.333093162804012
SAGE1	-2.27051924	3.63823373333333	-4.90550227243457	0.00101737057240653	0.103632083444114	-0.355079053502873
TECTB	2.17440602555556	4.99015255802469	4.88082782274037	0.0010509347347749	0.103632083444114	-0.385769114652059
SHANK3	-1.99550038	5.66419755555556	-4.87642821749182	0.00105704451299506	0.103632083444114	-0.391252195125342
PGLYRP1	1.48259165	3.58463217777778	4.87594749593715	0.00105771442484409	0.103632083444114	-0.391851501365251
DLL4	2.192581875	5.45508038888889	4.84687664241051	0.00109909390556902	0.104161424921069	-0.428166470002808
LOC100505978	-2.02566794333333	4.3281923962963	-4.84513749695437	0.00110162439328562	0.104161424921069	-0.430343536692194
FAS-AS1	-1.40494782611111	4.59342650617284	-4.82558700295812	0.00113050892790068	0.10449839154813	-0.454852207416272
VCAM1	-1.26336904277778	12.1048274432099	-4.80164154560146	0.00116700898066385	0.105372112953515	-0.484958792639263
EGFL6	1.79516240833333	9.47062725925926	4.79791582720965	0.00117280188527211	0.105372112953515	-0.489651875819954
CCDC80	1.02542953722222	8.72157373209876	4.79448419325311	0.00117816507877559	0.105416563845983	-0.493976599656808
FLG	-2.99601192555556	7.81055226419753	-4.78464698337357	0.00119368700494571	0.105559751731828	-0.506385030982684
HGD	-1.0622222	9.19942016666667	-4.78420437071304	0.0011943905774857	0.105559751731828	-0.506943718205322
RP11-587D21.4	-2.09902184166667	3.56313505925926	-4.78070996154898	0.00119996103797022	0.105620960793371	-0.511355697630038
PKHD1	-1.31853785111111	5.74633833950617	-4.7239325783933	0.00129452139851512	0.11079158830849	-0.583331783054962
LINC01007	-1.23197498388889	5.51161361604938	-4.71661319650194	0.0013072865514801	0.111402448047809	-0.592650214389392
RSAD2	1.09974823055556	5.82374155802469	4.69521713523588	0.00134538850027505	0.113352907379205	-0.619941891743676
TMEM37	-1.03656226888889	8.35925969382716	-4.67044467693785	0.0013910087702249	0.115400432573486	-0.651637024225035
THSD4	-1.04135751722222	6.46805885679012	-4.65826065095558	0.00141405742780295	0.116420477126302	-0.667263923468967
NOX1	1.25516281333334	5.0222055037037	4.63806914397277	0.00145316741089057	0.11723084034049	-0.693216180989166
AGPAT9	-1.39332443611111	6.43150643950617	-4.63478035503256	0.00145964755536675	0.11723084034049	-0.697449794677826
FAP	1.05747448111111	8.55722927160494	4.61934273478063	0.00149048531640115	0.11723084034049	-0.717346807938507
FLRT3	-1.11451440944444	7.42967274691358	-4.61044469670161	0.00150857883446345	0.11723084034049	-0.7288334274895
ANXA9	-1.689325505	4.68350413333333	-4.60657538970626	0.00151652064898152	0.11723084034049	-0.733832538328399
RGS1	-1.28072702388889	2.80280622716049	-4.6057750106113	0.00151816906724957	0.11723084034049	-0.734866935824444
DHRS3	2.31299054055556	7.56440983580247	4.60335656175146	0.00152316174008067	0.11723084034049	-0.737993156887732
LPHN3	-1.20563556555555	3.84049554197531	-4.60161524240238	0.00152676751378645	0.11723084034049	-0.740244692560802
IYD	2.16468031222222	2.89172708765432	4.58888993203064	0.00155339936816499	0.117681484232688	-0.756714081659883
RSPO3	-2.01556438666667	3.83098947037037	-4.57301153802408	0.00158733534756018	0.118519214761105	-0.777302459511085
CTD-2541M15.1	1.64263761	5.2090076	4.56451493569875	0.00160582251698427	0.119487542818764	-0.788336799021827
LOC101928495	1.76228633388889	2.7072483617284	4.55629551583632	0.00162392781914538	0.120420921465599	-0.799022704971603
EPSTI1	1.12649981888889	8.49912972839506	4.55345375656825	0.00163023862785784	0.120476303785002	-0.802719858422006
LOC100506274	-1.81478925722222	4.03412240123457	-4.52786525237752	0.00168827034595476	0.122083376499995	-0.836071727354417
TRIM78P	-1.498475	4.51580307777778	-4.52648981873977	0.00169145212903517	0.122083376499995	-0.837867565063476
CXorf58	2.23468997055556	3.65241451358025	4.49857082887945	0.00175745452226898	0.123954927591825	-0.874388481416918
SMKR1	-2.09147589888889	5.01439519382716	-4.46608715396887	0.00183776115722904	0.125762097119059	-0.917044355062173
AC092192.1	-1.57334890166667	4.1254177037037	-4.46474722034571	0.00184115756646847	0.125762097119059	-0.918807664581096
PARD3-AS1	-1.59328679222222	5.52490337901235	-4.44558537093707	0.00189047513046657	0.127521676012438	-0.944056737212199
SSSCA1-AS1	2.00392485222222	4.69207924320988	4.43536505700795	0.00191735975527776	0.127746224964357	-0.957548746812866
AKR1B10	-1.58572558055556	6.82078275308642	-4.43095062995183	0.00192909900460078	0.127746224964357	-0.963381671733265
RP11-613M5.1	-2.35624172388889	5.64355593827161	-4.4306384030948	0.00192993223230688	0.127746224964357	-0.963794349645278
LOC101929475	1.18245279833333	7.84360413703704	4.42086952061971	0.0019561987829066	0.127803075026562	-0.976714291431291
ALDH8A1	-1.92858470555556	8.53707849753086	-4.39667949080061	0.0020229117255891	0.127803075026562	-1.00877513861813
IL1RAPL2	1.81778315333333	5.3896106037037	4.38993925739388	0.00204193363876822	0.127803075026562	-1.01772571771372
CARS-AS1	1.55270093277778	5.19540625679012	4.3898436073346	0.00204220495816702	0.127803075026562	-1.01785278861781
C1R	1.49337860888889	11.2759357728395	4.37732756695564	0.0020780445968076	0.128499840159672	-1.0344933539656
MAL	-2.00844019	8.16555327777778	-4.3673522471278	0.00210709341757846	0.128989339010222	-1.0477744376104
CCL1	1.63174142166667	3.38193104074074	4.36214883736556	0.0021224191872843	0.129455613133146	-1.05470873456738
LOC100996583	1.82795136222222	4.81836874320988	4.32761996108165	0.00222720500423397	0.131144374500493	-1.10083624503638
LECT1	1.97455953666667	4.62026757407407	4.32411829535374	0.00223813818544465	0.131144374500493	-1.10552508570736
THBS3	1.06346810611111	9.55033054938272	4.29514985565763	0.00233082938324066	0.132495804505812	-1.14439167018952
LINC01279	1.48055843222222	6.98221194320988	4.29171214315492	0.00234209997718779	0.132495804505812	-1.14901310044625
PDCD1	1.42644396333333	4.34909198148148	4.29137608289209	0.00234320489312633	0.132495804505812	-1.14946498070882
TLX3	2.70278844222222	3.86453700987654	4.28146510158409	0.00237604377524884	0.133286206905345	-1.16279996033441
LOC100507560	-2.36945327833333	4.89566805185185	-4.26534460485538	0.00243051759094505	0.134598458815174	-1.18452382195439
ITGAD	-1.58735595666667	5.51117411481482	-4.25978595959454	0.00244961084690574	0.13530975425523	-1.19202439621867
LOC101927292	-1.99763427333333	2.83246782962963	-4.24639073539368	0.0024962865200949	0.135468902304799	-1.2101198574726
CYP2B7P	-1.76766848555555	4.81336726419753	-4.24140367193514	0.00251390705002329	0.135678409632504	-1.21686424623322
SEMA3A	-1.36663841444444	9.04311069135802	-4.2276853425242	0.00256306952366043	0.136521588691719	-1.23543732593581
TNFRSF11B	-1.42724434611111	6.09130260617284	-4.2268423098517	0.00256612416743775	0.136521588691719	-1.23657968817948
NYAP2	-1.88601746777778	4.12504918765432	-4.20860912855829	0.00263315511117152	0.138109457667304	-1.26131480517245
ADCY5	1.48626461333333	4.64711523703704	4.19962262565488	0.00266688114231944	0.139146933432874	-1.27352555164461
CCL26	2.20588168722222	4.44061922098765	4.19590083467317	0.00268098429593483	0.139211877601623	-1.27858646916991
MX1	1.05271745111111	7.7422292382716	4.18970167739966	0.00270465290009823	0.140104902501978	-1.28702105550728
SLC9A9	1.26938116666667	7.87363270740741	4.18282414723581	0.00273117398272174	0.1408050243997	-1.29638583695739
LINC00673	1.65139539055556	3.73232868024691	4.16311948032742	0.00280871447410371	0.14089820908579	-1.3232585150787
SGCD	1.54956977833333	6.28286178148148	4.16177815073799	0.0028140778793005	0.14089820908579	-1.32509003385712
DNM1P35	1.43188026555556	3.93061762469136	4.15950282860697	0.00282320103890955	0.14089820908579	-1.32819752798925
C2CD2L	-1.37406293	5.91434553333333	-4.14804404800691	0.00286963054573654	0.14089820908579	-1.34385973526033
LOC101928943	-2.25854261222222	3.71968140123457	-4.14214138000667	0.00289386605923531	0.141446685735039	-1.3519358175203
IZUMO1	-2.28829192277778	2.85419025432099	-4.13544518228671	0.00292162543057799	0.141961087357578	-1.36110430159626
BDKRB1	1.11752421666667	7.51897657962963	4.13317345332061	0.0029311076644845	0.141961087357578	-1.36421638308446
ARC	2.17855868305556	3.28623540802469	4.11520673049001	0.00300727241956356	0.144062986063738	-1.38885804784537
LOC100147773	-2.14053734222222	5.28864709012346	-4.10230138742371	0.00306328744286433	0.145459129386714	-1.40658935030856
RP11-352G9.1	2.25038269555556	4.95194030246914	4.08268274425128	0.00315059125386812	0.147678909928989	-1.433594494932
OLFML3	1.27004371777778	6.70772755679012	4.07786325697297	0.00317244308630053	0.148364816733619	-1.44023775946128
SERPINF2	-1.01859859833333	7.62523926296296	-4.05877136449742	0.00326061344534653	0.150992391744683	-1.46658996271638
LOC100506098	-1.11932934444444	9.53754969135803	-4.04901608397555	0.00330667389248038	0.152202989061004	-1.48007689274495
LOC100505920	1.51268324944445	4.53588506419753	4.04797692545756	0.00331162122500702	0.152202989061004	-1.48151442673364
LOC100996385	-1.12369222777778	4.26048583209877	-4.03938509108944	0.00335283063066915	0.152202989061004	-1.49340646546776
BRINP3	-1.98175180722222	7.40192235679012	-4.03466077266928	0.00337572340700093	0.152342006879124	-1.4999503048654
LINC01227	-1.70171893	3.21404665555556	-4.0267293760978	0.00341453338274652	0.153074309185529	-1.51094414341415
SPG20OS	-1.55768868722222	4.8658435345679	-4.01291760322878	0.00348326010004109	0.154464273608125	-1.53011199497083
UGT1A6	-1.00240685333333	11.4189096740741	-3.9905283434069	0.00359782694036029	0.155807493479243	-1.56124576342978
SCG5	2.37038882222222	8.19204135432099	3.98425089459836	0.00363066656253944	0.156603233224435	-1.56998872160266
RP11-118G23.1	-1.92229969333333	4.55481034074074	-3.97440261139062	0.00368283314864373	0.157253904650465	-1.58371706605534
RTN4RL2	2.50258374722222	5.21533519876543	3.92617438654345	0.00395011037629138	0.160472307650726	-1.65115810983217
AL022341.3	-1.42507421944444	4.01283868024691	-3.9225509596676	0.0039710103202087	0.160718292455101	-1.65623911815123
GABRA5	1.44784023833333	4.1922586037037	3.91760246277275	0.00399974397354419	0.160978543232625	-1.66318139189142
SERPINA9	-1.63557934	5.87362571111111	-3.8946390738086	0.00413601324945203	0.163522558444418	-1.69544450501344
TNFRSF21	-1.36885785833333	6.92702367407407	-3.88062677472557	0.00422158923321322	0.164001179627092	-1.71516983755455
RASGRP3	-1.46789546722222	3.94112676790123	-3.87516281777475	0.00425546824935226	0.164542239291472	-1.72286936685235
LINC00113	-1.96836423	4.3184091	-3.87083095215705	0.00428253359637195	0.164706394249097	-1.72897672453281
SERPINA6	-1.00008397333333	8.17659542962963	-3.85699701312193	0.00437020221482339	0.166484501029005	-1.74849913457477
SCD	1.58846580888889	8.22429919506173	3.8563892044586	0.00437409759512505	0.166484501029005	-1.74935751284513
RP11-115A15.2	1.49596014944444	3.77914434197531	3.85626428030732	0.00437489867849739	0.166484501029005	-1.74953394374583
KCNE1	-1.60656950444444	4.0015754691358	-3.85332652304256	0.0043937823194646	0.166617458079452	-1.75368360573939
LOC100131860	-1.92709306944444	3.07824285802469	-3.8423221656421	0.00446529234348308	0.166624070814041	-1.76923871060285
KCNJ15	-1.17933540722222	8.51081030123457	-3.83151610871869	0.00453672043617788	0.166624070814041	-1.78453058342084
LINC00844	-1.51694984111111	6.42962380617284	-3.82832411584149	0.00455805142619501	0.166624070814041	-1.7890508640691
ZNF582-AS1	-1.54495878888889	4.85001778271605	-3.81040492765959	0.00467979704097098	0.167709872017097	-1.81445397943991
LINC01094	1.19304350611111	6.32326142716049	3.8015441883029	0.00474127204139081	0.16829961231514	-1.82703238252232
SLC6A13	-1.06814584333333	6.68299657407407	-3.79957956007807	0.0047550184224622	0.168511315714524	-1.82982281796573
ITGA2B	-1.05999690611111	4.68030741728395	-3.79429189932684	0.0047922268026962	0.169000141626679	-1.83733580928197
RP11-400N13.1	-1.49583160944445	4.94641268024691	-3.78849537402625	0.0048333719371742	0.169285107133973	-1.84557638395648
CRYAA	1.50324403722222	6.82393324320988	3.77148463377715	0.00495630097448888	0.170754350960513	-1.86978696941345
LOC101927417	1.9490582	3.82614168888889	3.77065650996492	0.00496236964579191	0.170754350960513	-1.87096663977996
LINC00928	2.04949127388889	5.33001441728395	3.76574912184729	0.00499849445890778	0.17125379828913	-1.87795923760676
MUC12	1.19019989722222	6.87538834320988	3.76197139465642	0.00502649378793262	0.171805650591771	-1.88334446776761
LOC100129476	2.20837236888889	3.92241918395062	3.7614366327584	0.00503047071884647	0.171805650591771	-1.88410694362517
LOC100505592	1.49345516222222	5.64049775432099	3.73717233965966	0.00521448309763508	0.174712157341945	-1.91874546765077
GLB1L2	1.50606323277778	5.39195457901235	3.72913488804688	0.00527700165941913	0.174713940262083	-1.9302373408032
AMBP	-1.03634526444444	5.52747664691358	-3.72543767552185	0.00530602681947915	0.175030067148062	-1.93552657077181
FLJ41455	-1.25563631333333	5.88638141851852	-3.72224026204223	0.00533126492674689	0.175171289011913	-1.94010230407628
BC039122	1.23607759638889	5.31170917839506	3.71462911852933	0.00539185586471496	0.176626104445799	-1.95100005072441
LINC01180	-1.12957208611111	2.94012476172839	-3.7040328082389	0.00547743080387001	0.177618422398337	-1.96618518610177
LOC101928663	2.17104030666667	3.79795536296296	3.69446637125111	0.00555592658117761	0.178755539765585	-1.97990756952646
C12orf50	2.05531457	3.20431885555556	3.68514480789025	0.0056335615230589	0.180157130459143	-1.99329061012506
LOC157273	-1.68474763111111	4.4612695617284	-3.67886463987434	0.00568651407716257	0.180157130459143	-2.00231369475876
CAMP	1.59300966611111	5.14725176049383	3.67765292800951	0.00569679146922041	0.180157130459143	-2.0040552415739
LIN7A	-1.05234129333333	5.4357425962963	-3.67735376261232	0.00569933193388967	0.180157130459143	-2.00448525078749
FOSL1	1.05978245111111	8.31719118271605	3.67612734262225	0.00570975905597463	0.18022363387612	-2.00624818664354
KRTAP1-3	-1.14577396722222	3.72367262345679	-3.66479659308594	0.00580705588620013	0.182206684851362	-2.02254525509772
MBNL3	-1.20309589722222	5.72471029012346	-3.66320338346761	0.0058208770158152	0.182206684851362	-2.02483814865887
OR7A10	-2.16806095388889	3.87998559382716	-3.66295047434126	0.00582307421221737	0.182206684851362	-2.02520215800071
BDKRB2	1.22163898111111	9.75055016604938	3.65470625511908	0.00589518082659732	0.183666691278146	-2.03707262312958
TIGD6	-1.02625344666667	5.28399561481482	-3.64314461206112	0.00599790029069953	0.184740448071859	-2.05373483477447
ZDHHC15	-1.72586695055556	4.13458767530864	-3.63755522622597	0.00604823739502745	0.185275168033254	-2.06179635896857
LINC00313	1.21610360333333	5.30063068148148	3.62937351193372	0.00612272881800237	0.186174977941834	-2.07360415412314
GLOD5	1.51849303333333	4.25742791481481	3.61406377688363	0.0062647395774764	0.187881448851934	-2.09572247226393
DKFZp434L192	-1.60598934222222	3.22690926790123	-3.61036103004154	0.00629960651439535	0.188665808929741	-2.10107647091924
DEFB124	1.50623333722222	5.11991849876543	3.60116215402102	0.00638711949020701	0.189823907489031	-2.11438525262326
LOC389641	-1.31586028833333	5.89932424074074	-3.60077032625005	0.00639087556271666	0.189823907489031	-2.11495238371597
LOC101928162	-1.56542989	3.51371547777778	-3.5985383538575	0.00641231592666239	0.189946947568294	-2.11818331300937
DGCR12	-1.074817175	4.9328609	-3.59410522792683	0.00645512656346786	0.190301826350587	-2.12460244771046
LOC101928371	1.79016058666666	5.10944595185185	3.5898120919484	0.00649687353725182	0.190618973851103	-2.13082126668555
ACSM2B	-1.95623033222222	5.61389224567901	-3.58694603006139	0.00652490233570057	0.191112003417794	-2.13497420354933
ADH6	-1.14716692888889	4.64059270493827	-3.58017091399384	0.00659166955297707	0.191112003417794	-2.14479551965117
KLRC3	-1.80233668944444	5.21545590246914	-3.57837388368574	0.00660949981632248	0.191112003417794	-2.14740149766359
MYCBPAP	-1.76287589666667	3.91256918148148	-3.57757065565129	0.00661748598467472	0.191112003417794	-2.14856643710408
TF	1.42034034555556	6.0995655691358	3.57558792373862	0.00663724317970634	0.191112003417794	-2.15144238546259
LOC152578	1.65891863611111	3.43069420493827	3.56896268126954	0.00670371481406743	0.192513974627324	-2.16105587343268
CLEC10A	1.83650641944445	4.33250208641975	3.55986835898259	0.00679610692736898	0.193328997930896	-2.17426105171247
ALKBH3-AS1	-1.39410174722222	4.17057407901235	-3.55203317919646	0.00687678605007328	0.194253148560969	-2.18564619117938
KCTD4	-1.58904022	5.36044451111111	-3.53933542781193	0.00700969095982265	0.195391417707952	-2.20411317021331
PCK1	1.97271664888889	3.20301135061728	3.53748881044085	0.00702924395900625	0.195391417707952	-2.20680045219885
LINC00642	-1.02041242388889	4.9220550382716	-3.53339812552491	0.0070727637653908	0.195391417707952	-2.21275489224987
CHRND	1.54729131222222	3.82261702098765	3.53307625256278	0.00707620014582223	0.195391417707952	-2.2132235005155
SELP	1.53008917611111	5.27001403827161	3.53167724420291	0.00709115673479556	0.195391417707952	-2.21526043529249
WFDC10B	2.26320016111111	3.67611724938272	3.52155816374379	0.00720033696965044	0.197266562279884	-2.23000076247695
RGS9	-1.59485751111111	4.71591625061728	-3.50733771431802	0.00735677707170175	0.197636695736249	-2.25073644933419
ATP6V1G2	1.21584674333333	5.48398284814815	3.48642947564992	0.00759333399288771	0.19917823516361	-2.28126794657227
F2RL1	-2.25789290666667	5.74150453703704	-3.48442095028659	0.00761647710319443	0.19917823516361	-2.2842036461102
STOML3	1.29805066611111	5.16193374938272	3.48267269993618	0.0076366817455918	0.19946570547322	-2.28675930920899
LGSN	-2.09044936111111	4.35531068395062	-3.47168727384351	0.00776494084280476	0.199673816321183	-2.30282644949286
C15orf43	-1.90010271944444	3.34647864135802	-3.46496833277471	0.00784450430281938	0.199673816321183	-2.31266042019779
LIPG	-1.16327917333333	7.76015788518519	-3.46474842824986	0.00784712281175077	0.199673816321183	-2.31298236518685
GJB2	1.36006880722223	12.7303633432099	3.46463051757971	0.00784852721007493	0.199673816321183	-2.31315499126883
LOC100509303	-2.05126595166667	4.65169249259259	-3.46232373928	0.00787605588335594	0.199695829089351	-2.31653253337758
TOLLIP-AS1	-1.65625565777778	4.19626093209877	-3.46050438374664	0.0078978394920484	0.199870921165335	-2.31919683385645
PRO1082	-2.09561138833333	5.48715562962963	-3.45943593245472	0.007910661907417	0.199870921165335	-2.32076167323038
KCNK1	1.93013934666667	7.80291620740741	3.45790151473543	0.00792911473149323	0.199870921165335	-2.32300919090067
CTD-2325A15.5	-1.859390575	3.64740643333333	-3.45305957508542	0.00798764150619824	0.200412979760962	-2.3301031319831
RET	1.01429837777778	5.24037232345679	3.44857182656695	0.008042293384456	0.201085194750145	-2.33668054642481
NPVF	2.09694355611111	2.95178059382716	3.44530340665148	0.00808234401512023	0.201407741412517	-2.34147231433488
RNASE7	1.43910258444445	3.9755624308642	3.44305886098279	0.00810996987708762	0.201407741412517	-2.34476370438133
TEX37	-1.094253045	5.7018892	-3.43925816771371	0.00815697574909294	0.201624424537796	-2.35033832578814
LOC285593	2.03000461611111	4.08982000493827	3.43806195456744	0.00817182944416	0.201761257644694	-2.35209319579485
LINC00523	1.52755457583333	6.56844874259259	3.43268319592198	0.00823897163877596	0.202092901367156	-2.35998594613408
RP1-193H18.2	-1.03996597611111	6.48215583950617	-3.42933756906899	0.00828102728449353	0.202092901367156	-2.36489693776051
AKAP14	1.26886276111111	3.98128153827161	3.42171930531797	0.0083776365961456	0.203172863719124	-2.37608434430156
SNX8	-1.62521667888889	4.08057237160494	-3.41864278868396	0.00841698627708113	0.20342694934461	-2.38060403906692
HLF	-1.15616367611111	4.23456553950617	-3.41638552879454	0.00844598104007779	0.20342694934461	-2.38392083695197
NKAIN2	1.33564235611111	3.56835614938272	3.40276247193374	0.00862321594484831	0.204942836182612	-2.40395038623879
CTGF	1.65760527777778	8.93106851234568	3.39627403452122	0.00870900103766697	0.205420478723968	-2.41349728627267
C8orf74	1.26472609611111	4.8855946382716	3.38806449281551	0.00881882889176494	0.206608993439411	-2.4255831255612
AIF1L	-1.20617086055555	6.34177604197531	-3.38610441422434	0.00884526564071185	0.206608993439411	-2.42846977108825
GRIN3A	1.37339237111111	3.51749858271605	3.38319698096894	0.00888463343738216	0.20693186571635	-2.43275236540084
ATP12A	-1.89138164944444	4.57315540246914	-3.37779126118014	0.00895831924726563	0.206991468915186	-2.44071729769256
RP1-6P5.2	2.26504300055556	4.04032551358025	3.37427827362066	0.00900654908594396	0.207090304448485	-2.44589510045783
IGSF10	-1.06645819333333	4.90591116296296	-3.37131492707531	0.00904744500291483	0.207090304448485	-2.45026380617903
ERVMER34-1	1.55713478722222	4.20831957654321	3.36764742117809	0.00909832900392319	0.207357115084396	-2.45567190547743
LINC01102	-2.25265782722222	3.82724930123457	-3.36632433216502	0.00911675961642559	0.20735839913284	-2.45762327965765
EDDM3A	1.15897766888889	6.44144721728395	3.36377731759751	0.0091523499839994	0.207613042609104	-2.46138029501681
SLC13A5	-1.699915515	4.57539965555556	-3.36216082173366	0.00917501353993855	0.207810217761809	-2.46376508757399
RP11-410D17.2	-1.86593737222222	4.66584635679012	-3.35730587551062	0.00924343572632631	0.208339400402407	-2.47092916544046
HCG27	1.16707336333333	4.51229373703704	3.35593872259498	0.00926279994301929	0.208339400402407	-2.47294701457012
LOC100128176	-1.38537602166667	3.14324592592593	-3.35370043812691	0.0092945947808029	0.208339400402407	-2.47625103078211
GCSAML-AS1	-1.96576012333333	3.19927665185185	-3.33949680221143	0.00949904612045004	0.210074688011783	-2.49722964687004
SH3GL3	-1.03714219	5.89794092222222	-3.33721095388597	0.00953238773735065	0.210105402002327	-2.5006077583379
ELAVL2	1.77829599222222	4.17114109876543	3.32841068292837	0.00966190010004441	0.212025399912595	-2.51361809474243
PEG10	-1.02775528888889	11.2878335716049	-3.32215612413768	0.00975506883489571	0.213144808760844	-2.52286961025392
FGF13-AS1	2.31619300888889	4.62330497283951	3.32057678490836	0.00977874356260289	0.213231756657644	-2.52520633332284
KLRB1	1.44387279777778	3.99709606790123	3.31579283608675	0.00985082463676959	0.213941731053131	-2.53228598315643
SMC1B	-1.91264936611111	3.3750742617284	-3.29634565359226	0.0101496246659694	0.218025617948647	-2.56108872872741
MZB1	1.29337204888889	4.08575462839506	3.29567419014729	0.0101601095942699	0.218034542165238	-2.56208387891106
FCGBP	-1.400370945	5.86113838888889	-3.29459759209746	0.0101769444072763	0.218179581436391	-2.56367955496932
SRD5A3-AS1	-1.66513684166667	4.19856204814815	-3.28978237821099	0.0102525985703743	0.218718735807206	-2.57081778209836
LOC100505478	1.46641625222222	4.92477130987654	3.28840645669489	0.0102743243988293	0.218751176212242	-2.57285790365258
PLAC1	1.42657596444445	3.99911810864198	3.28756724254047	0.0102875992796055	0.218818651474753	-2.57410232206477
ZNF154	1.04924957666667	3.47502744074074	3.27999166308937	0.0104082476673947	0.220018901855084	-2.58533873432263
DDI1	1.81513500055556	4.8730565691358	3.27954233802918	0.0104154499911156	0.220018901855084	-2.5860053640757
MYO1G	2.00888566944445	7.65902489753086	3.27678452028417	0.0104597700855322	0.220018901855084	-2.59009735116368
LOC100288490	-1.02438645444444	4.82552124691358	-3.27513949875164	0.010486300737876	0.220018901855084	-2.59253854028929
FLJ31945	-2.17245655111111	4.11353720617284	-3.27190162149392	0.0105387267443355	0.220587757906939	-2.59734425292019
CHST8	2.18751146	4.84911546666667	3.27148303263863	0.0105455243179769	0.220587757906939	-2.59796560185141
VIP	2.04481612277778	3.07222574567901	3.26910310776996	0.0105842598714387	0.220587757906939	-2.60149865091162
DACT1	2.14195808777778	5.87921992345679	3.26907563325031	0.0105847079141601	0.220587757906939	-2.60153944052859
TLR8-AS1	1.09448286444445	5.38360568641975	3.26037949258873	0.010727523245872	0.221804830299034	-2.61445357765418
AGR3	-1.62349018944444	3.21550192469136	-3.25888544802451	0.0107522620022505	0.221804830299034	-2.61667300577076
CHAT	2.099117945	4.00209021111111	3.254561172381	0.0108242014150768	0.222017866873172	-2.62309795276105
TIGIT	2.02400667722222	4.36456368765432	3.25339398136968	0.0108437051916521	0.222017866873172	-2.62483244392285
RP11-1260E13.2	-1.74330288277778	6.19285702098765	-3.25293790741923	0.0108513361798849	0.222017866873172	-2.62551022155026
LINC00847	-1.208549365	5.53230791111111	-3.25255799340441	0.0108576971560045	0.222017866873172	-2.62607483145862
LOC100133985	1.56185520555556	3.0710935691358	3.25085810570321	0.0108862065254705	0.222017866873172	-2.62860128483748
MS4A7	1.08297778777778	3.97532446790123	3.24442821806847	0.0109947544885344	0.222017866873172	-2.63816007559566
SLC44A4	-1.08424178611111	5.97282787283951	-3.24391770942437	0.011003421152926	0.222017866873172	-2.63891916846588
NSUN7	-1.42365449277778	4.34341074320988	-3.24371405061371	0.0110068805658141	0.222017866873172	-2.63922200235485
ENPP6	-2.10647358333333	4.1748992962963	-3.24283576123158	0.0110218125014609	0.222017866873172	-2.64052803255912
GPR116	1.61548349888889	3.65550631728395	3.24210906947212	0.0110341831165478	0.222017866873172	-2.64160868750128
LRP2BP	-1.29625551	3.18144594444444	-3.23746490504584	0.0111135852942484	0.222017866873172	-2.64851609672799
TREM1	3.95535661555556	6.86839451358025	3.23691112404166	0.011123093184491	0.222017866873172	-2.64933988187684
SLA2	-1.00048428388889	5.29986812716049	-3.23579485016021	0.0111422843980127	0.222017866873172	-2.65100049529762
IGDCC4	-2.45420675722222	4.74782482345679	-3.23376837418152	0.0111772125146847	0.222017866873172	-2.65401544680253
AURKC	1.37952201277778	4.27323840123457	3.22737840504258	0.0112881007463051	0.222889463678127	-2.66352471601223
SIDT1	1.43947259277778	5.26704742345679	3.22531753094674	0.0113241088365079	0.222889463678127	-2.66659239001209
DKFZp434J0226	2.65831931611111	5.31463722716049	3.21838407071931	0.0114461357165056	0.223483477610005	-2.67691580174177
KCNU1	2.06589490722222	4.08256057654321	3.21334952981259	0.0115356026828182	0.223617193277585	-2.68441449539392
KCNJ8	-1.80320751444444	5.74913515802469	-3.21131216231302	0.0115720153453877	0.223922116419732	-2.6874496761821
DMRT2	1.04520081	3.95193483333333	3.19987025156431	0.0117787521578172	0.225866670208287	-2.70450196030543
ARHGEF33	-1.19195376777778	5.1733909654321	-3.1982873819738	0.0118076542806818	0.225866670208287	-2.70686184566803
HRC	-1.78457426111111	4.60698922839506	-3.19826229240732	0.0118081129947712	0.225866670208287	-2.70689925317416
LINC00445	1.65416524333333	3.97443346481481	3.18880187766765	0.0119824113735564	0.227592239887383	-2.72100811634743
ARID5A	1.67444151222222	5.89448230987654	3.18075982404014	0.0121326890610529	0.228472689656423	-2.73300756169325
CXCL13	1.43560057277778	2.56315759012346	3.17955706016622	0.0121553329798819	0.228493173207222	-2.73480264887667
CCDC19	1.32969854611111	5.19207743827161	3.17576867197967	0.0122269439156438	0.228840432302774	-2.74045747297455
BEX4	1.77566670277778	3.65805430123457	3.17532661555273	0.0122353286219611	0.228840432302774	-2.7411173949134
CDC42BPG	-1.066326825	4.80255094444444	-3.15958787200075	0.0125377945654281	0.231344667427693	-2.76462318101082
LOC101929341	2.10422986	3.7950013	3.14525812071761	0.0128199636853909	0.232488001406841	-2.78604171005977
TMEM102	-1.15439257444444	5.98001946358025	-3.13965294124915	0.0129321292774011	0.232869164277235	-2.79442404429106
LINC00238	-1.41197449111111	2.30176231728395	-3.13341818905922	0.0130580950577304	0.233966363135933	-2.80375069520894
LOC388456	-1.43169279166667	4.34776122592593	-3.13323762597486	0.0130617621036124	0.233966363135933	-2.80402084581558
RP11-28F1.2	-2.27198531388889	5.00853684938272	-3.12265312658743	0.0132786068413302	0.235430843223451	-2.81986117486661
LOC101927502	-1.62124220222222	3.5779644345679	-3.12259762544981	0.0132797537196437	0.235430843223451	-2.81994425753581
BLNK	-2.65155932555556	4.3438989308642	-3.12047535420904	0.0133236858821669	0.235700792815817	-2.82312137090917
DMRT1	1.40904691444444	3.34199134197531	3.11081459849852	0.0135255885337363	0.236757937365393	-2.83758801460914
ABCA17P	1.22576525666667	6.55689892962963	3.09866353763272	0.0137840655830617	0.23922074635091	-2.85579332595674
LOC151657	-2.17343741722222	4.44412826790123	-3.09848916895709	0.0137878119173295	0.23922074635091	-2.85605464962346
AZGP1P1	1.77936209166667	4.33488166296296	3.09721520944118	0.0138152152554702	0.239449269466783	-2.85796397788793
LINC01158	1.50980159166667	6.35262897407407	3.09684913524791	0.0138231001170036	0.239449269466783	-2.85851264725258
RFX4	1.13509658888889	4.09767953950617	3.09235331650674	0.0139203179301832	0.240263488041776	-2.86525170915146
CTA-331P3.1	-1.74130664111111	3.84262371728395	-3.08693611680927	0.0140384047602678	0.240664433364544	-2.87337374194128
SDPR	-1.32061200722222	6.1356275345679	-3.08515274378924	0.0140775070495282	0.240774297111718	-2.87604800131576
BOLA3-AS1	-1.64204512444444	4.57847513580247	-3.07270391426616	0.0143536323100591	0.242289589067377	-2.89472163872737
TCERG1L	1.21244814555556	4.88956438024691	3.07254724257959	0.0143571430519647	0.242289589067377	-2.89495671710403
MACC1	-1.42154767277778	6.45182940987654	-3.0712776864182	0.0143856245328312	0.242289589067377	-2.89686168519705
LOC728613	-1.25820472944444	3.95106012469136	-3.06534274507577	0.0145195507387006	0.242965381746481	-2.90576846320703
GPR19	-1.15217781111111	5.46608625061728	-3.06294281496605	0.0145740739484715	0.243356535164642	-2.90937077505844
LINC01101	-1.75989186055556	3.85907690864198	-3.0620632664494	0.0145941093153707	0.243417850713503	-2.91069107671995
ARHGAP44	1.65762906	9.28412028888889	3.06167128518523	0.014603047525832	0.243417850713503	-2.91127950092372
LINC01449	1.90252177722222	3.6022469654321	3.06085799166094	0.0146216109066902	0.243539800740434	-2.91250041119149
F10	1.41885161111111	4.14834461604938	3.05544039131353	0.0147458941411251	0.244223260958977	-2.92063435257927
LOC101929549	1.49523594444445	4.33374736419753	3.05529051258889	0.014749348003711	0.244223260958977	-2.9208594058282
LOC388942	1.09273826777778	3.30561705679012	3.0501606704323	0.0148680696637406	0.24463397600986	-2.92856307159466
UBE2DNL	-1.43512135555556	3.22221660864198	-3.04436329806806	0.0150034347147933	0.24608732672557	-2.93727116905757
TAS2R9	1.27255868611111	4.33393924938272	3.04278361999515	0.0150405404601889	0.246162375347295	-2.93964432645428
LOC102725116	-1.48628736944444	2.45054651358025	-3.03615196152984	0.0151973561435232	0.248127262091642	-2.94960875748714
OGDHL	-2.32189245722222	4.6823164345679	-3.03511488391117	0.0152220323462206	0.248194778910176	-2.95116726414178
S100A8	1.01846643	4.78619601111111	3.0345925592514	0.0152344762594235	0.2482107708392	-2.95195223125164
ANKRD30B	1.17742365166667	3.9371919962963	3.02579949908833	0.015445553958138	0.248948713903268	-2.96516917459324
SLITRK4	-1.17885716055556	8.25866760864198	-3.02577164160189	0.0154462274752855	0.248948713903268	-2.96521105472551
FOLR1	-1.131698285	8.8313647	-3.02551646127699	0.0154523984483786	0.248948713903268	-2.96559468749128
LINC00280	1.05538853944445	6.1851289308642	3.02154524670536	0.0155487635661838	0.249760665800132	-2.97156541708557
RP11-400N9.1	1.32013963888889	3.69066918395062	3.01905367281906	0.0156095416816162	0.250387221503251	-2.97531196952619
MAP4K2	-1.63549564444444	4.27546790246914	-3.01899823378283	0.0156108968285868	0.250387221503251	-2.97539533665825
LINC00307	1.22486639611111	4.50889343827161	3.01783449530007	0.0156393713104516	0.250557776175065	-2.97714536333871
LOC100506446	-1.46682791055555	4.44974549753086	-3.01144680713133	0.0157966273232676	0.251387499966925	-2.98675252218355
CDH20	1.85259766333333	3.56184105925926	3.01042914606501	0.0158218316249224	0.251387499966925	-2.98828330892618
HIST1H2AE	-1.34282718	6.23378687777778	-3.00931392378275	0.0158495000647442	0.251387499966925	-2.98996091573424
RP1-28C20.1	2.42923248777778	2.88645662345679	3.00800058052403	0.0158821481292753	0.251387499966925	-2.99193664083193
CHODL	1.56870429055556	3.6646380691358	3.00701858653614	0.0159066047796036	0.251387499966925	-2.99341396392355
LINC00382	1.82637967277778	3.21850374567901	3.0023978888667	0.016022208387948	0.251387499966925	-3.00036610823478
LOC400620	1.13908161	4.75298881111111	3.00205018474958	0.0160309426024725	0.251387499966925	-3.00088929931813
CHST13	-1.02889503722222	4.38644616790123	-3.00158552876469	0.0160426223081036	0.251387499966925	-3.00158847839139
ASPDH	1.55134809222222	4.95492837654321	3.00149990422868	0.016044775548621	0.251387499966925	-3.00171732097892
NMUR2	-1.88626259888889	5.56160998271605	-2.99810635909235	0.0161303560506387	0.252363149974334	-3.00682404094776
PCED1B-AS1	-2.30443389777778	4.03303084320988	-2.99158057888648	0.0162962580481199	0.254040947095709	-3.01664598815172
SPRY4	1.25465302388889	5.34090758395062	2.98888293609317	0.0163653541048635	0.254568256057909	-3.02070686646007
REG3G	1.17244393833333	4.88668348148148	2.9848564359854	0.0164690513886404	0.255447256245151	-3.0267688368233
DYDC2	1.58347019277778	2.92141761234568	2.98300742226882	0.016516897924654	0.255594584107145	-3.02955284163087
ICAM5	1.76783446333333	4.2192154537037	2.98181690128196	0.0165477808824712	0.255594584107145	-3.03134546625269
LOC400692	-1.36632515277778	2.49711038765432	-2.98051956801573	0.0165815026617051	0.255594584107145	-3.03329900550863
PRAC1	2.12066353777778	4.13876242345679	2.97984300710736	0.0165991168105608	0.255594584107145	-3.03431781256644
MYADML2	1.35512271277778	5.71762760123457	2.97948692454414	0.016608395134104	0.255594584107145	-3.03485403291907
FAM110B	-1.05074317722222	6.3053418345679	-2.97691257314886	0.0166756339536567	0.255720610480545	-3.03873090728175
SCNN1D	1.79551643111111	5.13175414938272	2.97001222238284	0.0168572548509073	0.256769519421512	-3.04912420062753
UBASH3A	-1.32030219222222	2.41390315679012	-2.96936193633166	0.0168744758757129	0.256769519421512	-3.05010378102428
RP11-318A15.2	-1.27924366	3.69297773333333	-2.96757858366325	0.0169217964469935	0.256947867087482	-3.05279030038108
DAPK3	1.02279017166667	2.00541511851852	2.96539277127088	0.0169799833410672	0.257104101555332	-3.05608331257657
DHRS9	-1.12876177444444	5.57118175802469	-2.96535180465991	0.0169810758556455	0.257104101555332	-3.05614503258345
C12orf79	-1.07901359222222	5.60463540123457	-2.96428027963647	0.0170096775546235	0.257200103414988	-3.05775941323716
THSD7B	-1.46024110166667	2.83784664814815	-2.96240157438689	0.0170599451964854	0.2573994421137	-3.06059004004766
ADAMTS14	-1.61645602555555	4.16090497530864	-2.95833869362813	0.0171691796308794	0.258349024702871	-3.06671211506748
ZNF425	-1.53875246	4.99904872222222	-2.94283945642045	0.0175925733394733	0.260228515893932	-3.09007384176699
PNCK	1.90735027166667	6.66311842962963	2.94233415516774	0.0176065568643888	0.260228515893932	-3.09083565510201
CUZD1	-1.79921963222222	5.1224884345679	-2.93922656903214	0.0176928078282648	0.260968915466905	-3.09552102785747
TIAF1	1.49716993777778	6.20101912345679	2.93209948257547	0.0178922715772956	0.263193856292923	-3.10626825807698
LINC00645	-1.94425584444444	2.94839551358025	-2.9289419945417	0.017981379963474	0.263573526111769	-3.11103025244797
LINC00566	1.42863666888889	4.16916113950617	2.92794206906547	0.0180096945486662	0.263634695314319	-3.11253838565162
APOBR	1.15610949833333	4.16651292037037	2.92670015116613	0.0180449256390176	0.263752455150073	-3.11441156031857
CLC	1.26780380444445	5.18557971975309	2.92487817575436	0.0180967407343627	0.26404900749404	-3.11715974551169
PAGE4	1.37427699833333	5.27217985925926	2.92396873650757	0.0181226616669457	0.264249153585437	-3.11853155312736
PPP1R26-AS1	1.11005098555556	5.64661718024691	2.92091090545807	0.0182100975952548	0.264810774499699	-3.12314426243142
RP11-432J9.6	1.32747400722222	5.38410642098765	2.91865859458814	0.0182747786743378	0.265039372160372	-3.12654209152823
RETNLB	1.08628507611111	4.65202458271605	2.91625278759937	0.0183441296367883	0.26533429460613	-3.13017170600245
NPDC1	-1.12175259166667	8.62961309259259	-2.91450605440985	0.0183946518782687	0.2656316263961	-3.13280712509422
SH3RF3	-1.54658294333333	4.45974131851852	-2.90996664209166	0.0185266213333841	0.266098423465049	-3.13965660625185
C3orf43	-2.18906484944444	3.47134833580247	-2.90994610803911	0.0185272205110589	0.266098423465049	-3.13968759170045
ZNF239	2.09756673333333	4.49239632592593	2.90796274171084	0.0185851888411936	0.266330307067084	-3.14268052442877
ZNF362	-1.83201578444445	5.18352024691358	-2.90606623002607	0.0186407935629637	0.26659782233742	-3.14554253022937
SPATA19	1.22065913888889	4.92081472839506	2.90269228269527	0.0187401402860167	0.26731242267004	-3.1506344484392
LOC101926942	1.99811240277778	3.72491386790123	2.89707681616948	0.0189067009096799	0.268802885618712	-3.15911015773725
PLTP	1.86489805027778	4.25782101790123	2.89528995978936	0.0189600203220764	0.26903100919654	-3.1618073872337
NOXO1	1.73729142777778	4.67770366790123	2.89473815221601	0.0189765174369035	0.269088757080074	-3.16264035416059
LINC01085	1.43734961444444	4.2644362308642	2.89146968847971	0.0190745367805008	0.26952981338967	-3.16757439714501
TNNT3	1.24429479055556	7.23446224691358	2.89137844512688	0.0190772805883898	0.26952981338967	-3.16771214258124
LOC101927348	1.73460390444445	4.43609956419753	2.89077813164293	0.0190953429473307	0.26952981338967	-3.16861841236244
SNHG10	-1.35452354055556	4.49515998641975	-2.88947453815701	0.0191346264367255	0.26952981338967	-3.17058643892347
EFHD1	1.49382244944444	3.58226128641975	2.88909555347347	0.0191460626658087	0.26952981338967	-3.17115860048805
LOC101929717	1.23628978027778	3.28273760679012	2.87755673176455	0.0194976489721898	0.272200253510526	-3.18858129977809
ANGPTL4	1.20974765666667	10.3956142074074	2.87099483277582	0.0197005475746938	0.273446126047978	-3.19849114552384
ZFP42	1.00412308666667	4.25275777407407	2.87016681937316	0.0197263043151875	0.273581781774216	-3.19974171391105
LOC100131532	1.60524122555556	3.59359862469136	2.85837818344516	0.0200967911814625	0.276107396204873	-3.2175485687819
FXYD6	-1.803115105	3.88396882222222	-2.85525650597211	0.0201960911139672	0.27638822226512	-3.22226455780157
RP3-334F4.2	-1.06290326916667	3.02667610925926	-2.8452859998766	0.0205166434075738	0.278308290157438	-3.2373289801396
CCDC81	-1.34812821777778	5.19401423209877	-2.84405108120889	0.0205567085264259	0.278308290157438	-3.23919499600048
NR2F2-AS1	-1.81956523444445	6.62209704691358	-2.84330118490869	0.0205810770421187	0.278308290157438	-3.24032814062328
DQ594366	2.02528612777778	3.72798916790123	2.84253682593854	0.0206059460892772	0.278340954879051	-3.24148315374241
ADAM7	-1.24360460611111	4.04965989506173	-2.84081525699064	0.0206620719250944	0.278466687133417	-3.24408464750956
GFRA1	-1.12232946444444	5.97802828024691	-2.84072606680588	0.0206649839411894	0.278466687133417	-3.24421942637954
AQP9	1.97222204	7.05697833333333	2.83359397092646	0.0208992138600852	0.280900482751351	-3.25499763851573
CTD-3193O13.1	1.24591246222222	5.14812557654321	2.83083429472808	0.0209905765290147	0.281429692620902	-3.25916845131705
FCAMR	-1.04165698388889	9.89671357160494	-2.82772764738505	0.0210939171105285	0.28162062018953	-3.26386385957061
NUDT9P1	-1.43554266611111	4.7697263117284	-2.82727955739653	0.0211088655875679	0.28162062018953	-3.26454112332627
ABCA4	1.20483190833333	4.08827668148148	2.82252160545252	0.0212682655293895	0.282528683133663	-3.27173277440477
POU6F2-AS2	2.00298499055556	2.55733569135802	2.81487820950098	0.0215269247321789	0.283923574311416	-3.28328674781241
STAC3	-1.02663343777778	4.61764614320988	-2.81172036323961	0.021634729440847	0.284466850262305	-3.28806056807926
PCSK1N	1.13621527277778	5.14120275679012	2.81082647219696	0.0216653461908355	0.284466850262305	-3.28941192626189
CARD18	-1.22306732833333	4.6875403962963	-2.80965331688476	0.0217055955191987	0.284466850262305	-3.29118549003021
LOC101927734	-1.72332814444444	4.8146154691358	-2.80909248643229	0.0217248639281496	0.284466850262305	-3.29203335632957
ANKS4B	1.54609608222222	3.17678108765432	2.80849750642706	0.021745324795284	0.284466850262305	-3.29293285623677
GPR64	-1.05458878	7.20934357777778	-2.79760015315509	0.0221235921832683	0.286828287020015	-3.30940870796477
RP11-843B15.2	1.40265444833333	5.48163604814815	2.79727328242705	0.0221350421470672	0.286828287020015	-3.30990293781621
EPHA3	-1.04891700055555	4.25429670864198	-2.79380467755417	0.0222569189558696	0.286979374316384	-3.3151475820429
ZNF749	-1.56112256444444	4.30158358024691	-2.79354746909062	0.0222659838752841	0.286979374316384	-3.31553649679166
ST8SIA2	-1.45746568611111	3.45282980617284	-2.79106343258365	0.0223537249552322	0.287107348243165	-3.31929255930452
LOC401220	1.18952118	4.17248984444444	2.78989134778182	0.022395248288122	0.287107348243165	-3.32106487588734
PCDH9	-1.09867286111111	5.78943088395062	-2.78702814982361	0.0224970152570568	0.287391074549293	-3.32539441405537
GPR123	1.81335259444444	4.45882989753086	2.77740794298688	0.022842431331895	0.290092179254852	-3.33994221636897
LOC285957	1.31418609611111	6.21895789382716	2.77412606611767	0.0229615068096716	0.290390498392962	-3.34490535855016
POU3F2	1.20181092722222	3.93479528765432	2.77306797668339	0.0230000325471727	0.290390498392962	-3.34650551851642
RALYL	1.87371759555555	3.05151222469136	2.76998350339098	0.0231127183971622	0.291134200962044	-3.35117026458414
LOC101060510	-1.49481607833334	5.33515832962963	-2.76600782417237	0.0232587971728124	0.29163587022406	-3.35718294202787
ACOXL	-1.34083808	4.45630762222222	-2.76477039128573	0.0233044568797146	0.291808254700991	-3.35905442053836
CD33	-1.42408153388889	5.75845382716049	-2.76447845167248	0.0233152424506991	0.291808254700991	-3.35949594835852
LOC100996671	1.25602157833333	3.84060387037037	2.76444187172594	0.0233165942396563	0.291808254700991	-3.35955127171285
FERMT3	1.42548284888889	4.88430362839506	2.75870132972105	0.023529729437061	0.292935386981864	-3.36823337358825
ZFPM2	-1.116207655	5.70551064444444	-2.75865003800767	0.02353164275835	0.292935386981864	-3.36831094923188
DMRTC2	2.06492818444445	4.0566163308642	2.75838634477417	0.0235414817507549	0.292935386981864	-3.3687097697412
DQ599616	1.49921488833333	5.26947672592593	2.7576092175314	0.0235705026174718	0.292935386981864	-3.36988513180176
MCHR1	1.19906121944444	7.82827125308642	2.75734443384929	0.023580398998263	0.292935386981864	-3.37028560344933
NLGN4X	1.03886455055555	2.97659370246914	2.75687029212177	0.0235981308304498	0.292987572747552	-3.3710027195092
MGC50722	-1.29892742222222	3.58709102345679	-2.74551070962081	0.0240270558803292	0.295265517012922	-3.38818392192644
XKR7	-1.46217741277778	5.30334684320988	-2.74233058277983	0.0241485562943919	0.296121515338272	-3.39299392647214
EVPL	-1.48603115277778	5.4478060654321	-2.74189906905612	0.0241650911006663	0.296121515338272	-3.3936466023007
LOC101929172	1.08956488555555	5.39647980246914	2.73944084988741	0.024259506494145	0.29638895838147	-3.39736473450519
OTX1	1.71876417111111	4.48723537160494	2.7393547440497	0.0242628204774304	0.29638895838147	-3.3974949725583
LOC101929657	-1.56683490833333	3.74906417407407	-2.73610495867854	0.0243882348588908	0.297310884920515	-3.4024103987211
CIB3	-1.27651268111111	4.59946052839506	-2.73432953817736	0.024457030775321	0.297465775710077	-3.40509580040035
XXbac-B476C20.9	1.03227692333333	5.53330002592593	2.73204937590777	0.024545675923856	0.297784463234422	-3.40854465348505
COL4A4	-1.27188119166667	4.34210652592593	-2.73156030524585	0.0245647320849335	0.297784463234422	-3.40928439678258
OR2A4	1.68743414777778	4.86974405679012	2.73007971314965	0.0246225140969257	0.297784463234422	-3.41152386606921
LOC554207	2.046755	3.83018506666667	2.71877490726005	0.0250683000912063	0.299754082910218	-3.42862294095743
IQCF4	1.84002502944444	2.67644656419753	2.71839506516935	0.0250834208150044	0.299754082910218	-3.42919746836525
NCKAP5	-2.02643430666667	4.32692833703704	-2.7113844247414	0.0253641774980456	0.300988762773259	-3.4398012964633
ST6GALNAC1	-1.29105069444444	3.41376100246914	-2.70776472446015	0.0255103896969073	0.30199863544001	-3.44527614937175
FBP1	-1.50555065166667	4.1853640037037	-2.70653563985637	0.0255602320004479	0.30199863544001	-3.44713514617044
TAS2R16	1.45439264722222	4.68957749876543	2.70572635397364	0.0255931046983059	0.30199863544001	-3.44835919134768
RP11-327J17.2	-1.50479298833333	4.99978855185185	-2.70070879050241	0.0257978798125988	0.303264163265905	-3.45594818086999
LOC100130741	-1.11215793055555	5.35501031975309	-2.69988318604267	0.0258317338557431	0.303491336504832	-3.45719688129376
LRRD1	1.80332670055556	2.41067482469136	2.69773467392767	0.0259200464409119	0.303714284122171	-3.46044641691627
LOC101928424	-1.28489072833333	5.52663115185185	-2.69366321589916	0.0260882452599435	0.304194278197931	-3.46660424060598
LOC440330	-1.08982231111111	6.07773268395062	-2.69058499466651	0.0262161500667389	0.304711087254405	-3.4712597717499
PLVAP	1.46495126666667	5.1436248962963	2.68986602674585	0.0262461162491786	0.304820835046855	-3.47234713436726
LOC100996634	1.45933463944445	4.43367820864198	2.6844367714579	0.0264735345435022	0.305727537137081	-3.48055815581381
LOC101927273	-1.38503803277778	4.2812831654321	-2.68151234907205	0.0265968624410621	0.305727537137081	-3.48498083408565
RP1-78O14.1	-1.39136901666667	4.33098965925926	-2.68045957158512	0.0266414030025642	0.306029866957307	-3.48657295429135
LOC101927450	-1.79602795888889	4.56800968271605	-2.67565230028252	0.0268457549363859	0.307398800442921	-3.4938428552707
C1orf127	1.18933262833333	4.7774006037037	2.67290603343111	0.0269632114683989	0.30767325273605	-3.49799583428307
BC045789	-1.82937232555556	3.34564477530864	-2.67276661480459	0.0269691882738199	0.30767325273605	-3.49820666439241
ZNF221	-1.12784819722222	3.8113046345679	-2.6719793617166	0.027002962733084	0.307716900008784	-3.49939715098417
PSTPIP1	1.25011399555556	5.33626110246914	2.67019597962814	0.0270796321213292	0.307716900008784	-3.50209395722408
C10orf55	-1.81560773722222	4.15873754567901	-2.66717794929145	0.027209885449016	0.308296364381595	-3.5066576845316
GNAT2	-1.53028235277778	3.80771522098765	-2.66714274290053	0.0272114086571089	0.308296364381595	-3.50671092128164
RGS9BP	1.72073955555556	4.07812790246914	2.66680456689353	0.0272260442976426	0.308296364381595	-3.50722228753549
LEFTY1	-1.07240232	7.54544995555556	-2.66415082361729	0.027341171909226	0.308964740107029	-3.51123503678405
SH2D5	1.54687081722222	5.63860262098765	2.66199224857803	0.0274351828746166	0.309088307948011	-3.51449896106873
CDH11	-1.08443695777778	7.93882418765432	-2.65996070571895	0.0275239617180184	0.309458448141713	-3.51757073824157
TYROBP	1.39227481	4.1134822	2.65871606800409	0.0275784969688056	0.309473842847823	-3.51945265007261
ARHGAP36	1.25041918388889	3.75797718395062	2.65433413485809	0.0277713726612947	0.310624077347301	-3.52607800038171
DMKN	1.83432958638889	4.28028063395062	2.65099758879427	0.0279191540168234	0.310696973075174	-3.53112253707792
SIGLEC5	-1.39544393166667	3.68997318148148	-2.6507532845334	0.0279300060400733	0.310696973075174	-3.53149189386404
PPM1M	-1.99354849222222	4.8385574345679	-2.64842888221799	0.0280334710144866	0.311075862676943	-3.53500603840784
RP4-633H17.2	-1.43121261444444	3.92281600246914	-2.64788811919223	0.0280575975526749	0.311075862676943	-3.5358235759616
LOC101060264	-1.49673280555556	4.57883635308642	-2.64613244933544	0.0281360736578954	0.311138897058363	-3.53847779865854
ANKRD19P	-1.44123754388889	4.49695938271605	-2.64289903841711	0.0282811871290101	0.311798648118358	-3.54336591548461
WNT1	-1.22092962444445	3.1217572691358	-2.64008845478683	0.0284079422015589	0.312184113126896	-3.54761465278126
HEPACAM2	1.74583378277778	3.46177687901235	2.62931480511104	0.0288991954563477	0.314291451138271	-3.56389953428051
H1F0	-1.42068379777778	4.32779562098765	-2.6282698277806	0.0289473006668323	0.31465657697737	-3.56547892782003
SOX2-OT	-1.52267744944444	2.03977365802469	-2.62662022981677	0.0290234049362212	0.314821018707202	-3.56797210097489
LPPR5	-1.43695933666667	5.47483213703704	-2.62369625867146	0.0291588019582413	0.315113525294798	-3.57239117788332
FREM1	1.26082925055556	3.78290033580247	2.62154122566949	0.029259002903301	0.315353504163851	-3.5756480026119
FOXJ1	-1.64854543055555	4.50796695308642	-2.61716874796576	0.0294633818599794	0.315854843573908	-3.58225560904383
C1orf64	1.83512619861111	5.31184812160494	2.61673467164784	0.0294837503984356	0.315854843573908	-3.58291154985718
LOC101929645	-2.07709992777778	3.43176353209877	-2.61645594261004	0.0294968369739023	0.315854843573908	-3.58333273986881
DDX19B	1.46262927777778	5.89882844567901	2.61607891329694	0.0295145482124933	0.315854843573908	-3.58390246904389
TBC1D29	1.54928995	5.1997942	2.61552034089393	0.029540807411118	0.315854843573908	-3.58474652109569
LCNL1	-1.00591962222222	3.72950431234568	-2.61234522574325	0.0296905245360342	0.316704496184597	-3.58954423924071
GPC5	1.08755583222222	4.36095802098765	2.59902050157182	0.0303272671279634	0.320571579960143	-3.60967526690979
NRG4	1.72812651111111	3.3483582382716	2.59671208883102	0.0304389769730778	0.320571579960143	-3.61316228008657
CNNM1	1.37333668333333	5.1353214037037	2.59091218750594	0.0307214920050903	0.321297119164585	-3.62192267189113
TOX2	-1.63207726166667	2.36303215925926	-2.58753267841032	0.0308873322781134	0.321545476891558	-3.6270267007466
PRO2958	1.69104034388889	4.28766479506173	2.58576688037639	0.0309743443790085	0.321558372621165	-3.62969340889935
LOC93432	-1.13454576388889	5.00725958271605	-2.58533765529754	0.030995532504118	0.321558372621165	-3.63034160843126
KCND1	-1.43322830944444	3.90266810246914	-2.58516403522355	0.0310041071964912	0.321558372621165	-3.63060380111394
TSPEAR	1.06724716888889	4.80122037283951	2.58106625038946	0.0312071860650431	0.32223614681277	-3.63679177279299
HSD11B1	-1.12448908944444	5.43886892469136	-2.57434000022883	0.0315434503485062	0.324659190750324	-3.64694762322326
RP11-214N9.1	1.28460658388889	4.08039955061728	2.57393914946449	0.0315636054018132	0.324659190750324	-3.64755280827211
LOC285000	2.18701746388889	2.95819762839506	2.57382104976634	0.031569546020973	0.324659190750324	-3.64773110832068
MIA	-1.22577846111111	5.40161209506173	-2.57337914294047	0.031591784737031	0.324659190750324	-3.64839826886617
LOC101928031	-1.53762706555556	2.96840116419753	-2.57025595811381	0.0317494097955631	0.324891290313482	-3.65311322746982
PRSS21	1.51931066722222	4.41300274320988	2.56889601395102	0.0318182936889315	0.325288722023812	-3.65516616880882
SLC30A10	1.24589074944444	3.64416010864198	2.56440571447663	0.032046811721297	0.326289694168307	-3.66194411042888
TRPC5OS	1.94422363888889	3.65452953950617	2.56378949848791	0.0320783011222017	0.326289694168307	-3.66287420326912
FCN1	-1.01213881222222	4.71377024567901	-2.560484134489	0.032247744080994	0.326342280303571	-3.66786293100013
MKRN3	1.22633155166667	5.32022504074074	2.55921185355361	0.0323132059747312	0.326342280303571	-3.66978304306302
RP11-809F4.3	1.93764342388889	3.17722737283951	2.55417344533133	0.0325737660187126	0.327473082449821	-3.67738628784579
AMELY	1.23235462888889	5.10311663950617	2.55383134734993	0.0325915343222355	0.327473082449821	-3.67790249417656
CARTPT	1.20096584166667	5.40613064074074	2.55155304446698	0.0327101176640425	0.328170214411596	-3.68134019468951
LOC101930114	-1.19980984555555	5.96181185308642	-2.55104356208205	0.0327366952906778	0.328170214411596	-3.68210891501925
TMEM27	-1.35528613888889	5.49191580493827	-2.54966761077635	0.0328085821565319	0.328510241687723	-3.68418492959521
KCNA3	-1.50943040444445	4.41290632469136	-2.54782379758576	0.0329051626538735	0.328788976895189	-3.68696671639906
SLC12A1	1.18989808444444	4.18568205308642	2.54725375270089	0.0329350801683676	0.328788976895189	-3.68782672057258
KRT83	1.02516878388889	3.89516342839506	2.54673245962371	0.0329624631045152	0.328817741308844	-3.68861316212263
RP11-298D21.2	-1.75744745166667	4.22135622592593	-2.54488782952238	0.0330595442140434	0.328817741308844	-3.69139593967172
S100A4	1.62957168111111	12.1207543382716	2.54465061450181	0.0330720495494819	0.328817741308844	-3.69175378706428
AP000230.1	1.00681585444444	5.81160327530864	2.541885832631	0.0332181541504904	0.328858972329363	-3.69592437083117
KRBOX1-AS1	1.30499766	4.83946116666667	2.54106188309749	0.0332618216022264	0.328858972329363	-3.69716720407723
LOC100507461	-1.68855777555555	3.53540351975309	-2.54049735794158	0.0332917736048657	0.328858972329363	-3.69801870729751
LOC100288893	-1.49357840777778	4.85065599876543	-2.54034810420673	0.0332996971084143	0.328858972329363	-3.69824383214466
LINC00635	1.34475298777778	4.74689144567901	2.5395110464233	0.0333441696827978	0.32899670813924	-3.69950637767453
CD200	-1.36985108833333	4.71785411851852	-2.53459094401357	0.0336067875040091	0.329960098371172	-3.70692676714863
TNNI1	1.65751846944445	4.21524557530864	2.53457200225005	0.033607802572483	0.329960098371172	-3.70695533246847
DLEU2L	-1.54755873722222	4.94081120123457	-2.5322204472072	0.0337340604925602	0.330329412897397	-3.71050148443717
MMP1	1.795794425	7.71015223333333	2.52976404205548	0.0338664590783726	0.330548104896664	-3.71420546286819
PCDHB17	-1.14226269333333	3.39660795185185	-2.5293336537835	0.0338897106340829	0.330548104896664	-3.71485440865464
PPFIA4	-1.68461592111111	4.22819299506173	-2.52553610928574	0.0340955706466442	0.330960411806737	-3.72058000226895
QPRT	-1.34551446666666	6.20202748148148	-2.51554965703439	0.0346429620982558	0.333092388238692	-3.73563315124418
LINC01029	-1.11606319666667	3.56936273703704	-2.51451420554211	0.0347002232329762	0.333158676555849	-3.73719364677687
LOC100507351	-1.09171616555556	3.16635678641975	-2.51059153266903	0.0349180160102113	0.334252785441691	-3.74310485657551
TTLL6	1.43902256388889	3.84705479506173	2.50738391375714	0.0350971311040562	0.334940035312209	-3.74793790236206
ZNF132	1.75407393555556	4.06111550246914	2.50436314619003	0.0352666584592786	0.33595642570117	-3.75248888903672
FCGR1A	-1.99081755111111	2.97937572839506	-2.50239653888052	0.0353774686546005	0.336461125250154	-3.75545143706727
AP000253.1	-1.21929422944444	5.57007071358025	-2.50058709414676	0.0354797330517633	0.336948534986768	-3.75817703668651
SLC17A2	-1.12105763277778	5.97451253209877	-2.50013247951992	0.0355054732593288	0.33704516110664	-3.75886180146791
MYLPF	1.76943077	8.35295565555556	2.49472617033086	0.0358130225264625	0.338261604684957	-3.76700415215543
LILRA1	1.22949898277778	4.49986774567901	2.49318855447701	0.0359009817811277	0.338261604684957	-3.7693196155011
DPY19L2P3	1.65591969277778	3.25624555679012	2.49308515418161	0.0359069045863682	0.338261604684957	-3.76947531878526
GPR31	1.70916506444444	4.14689338641975	2.48769256797263	0.0362171603498482	0.338605428780338	-3.77759474692725
LOC101928797	-1.40565306833333	3.69804868518519	-2.48537405783786	0.0363513806107608	0.339420631463908	-3.78108510241489
LOC100287387	1.34014706166667	4.01406698518519	2.48510018182563	0.0363672684985189	0.339422614137254	-3.78149738179914
VWC2	2.05702083222222	3.01863770987654	2.48445994076841	0.0364044369281821	0.339569624397902	-3.78246115085717
LGALS2	-1.31877632722222	5.31229862345679	-2.48342854330665	0.0364643938339355	0.339743338935544	-3.78401368278462
RAB43	1.03613839833333	5.93357198148148	2.48227037677917	0.0365318384081066	0.340201580729378	-3.7857569573297
CYP4F3	1.66121959333334	3.95933059259259	2.48164285800677	0.0365684336633185	0.340201580729378	-3.78670146472837
CD1B	1.30883010333333	4.84001597037037	2.47754439504904	0.0368083534477488	0.340843429667252	-3.79286963793454
TBATA	1.191092705	5.68706816666667	2.47711227157838	0.0368337415432111	0.340843429667252	-3.79351991997805
CMPK2	1.63019793166667	4.95605196296296	2.47672408502733	0.0368565632663621	0.340843429667252	-3.79410407322606
LOC400768	1.73454889444444	4.18380795308642	2.47268404640727	0.0370949248362521	0.341939722213438	-3.80018305058256
KCNK9	1.48045659277778	5.82558281234568	2.47048100352076	0.037225556010035	0.34241502306087	-3.80349748287466
PATL2	1.20506542861111	3.66252474382716	2.46936666051572	0.0372918077749465	0.342706335035066	-3.8051738668471
OOEP	1.00551202722222	5.87806508765432	2.46624951471574	0.0374777632352694	0.343216654224166	-3.80986276766871
C2CD4C	1.67187420166667	5.33225726296296	2.46525237093358	0.0375374449244309	0.343242523204689	-3.81136256252937
RP11-3L8.3	1.97116968277778	4.13655426790123	2.46121082914306	0.0377803208235019	0.344414244979333	-3.81744071739314
TSPAN8	1.99167408388889	4.57113937283951	2.46118021997002	0.0377821662851106	0.344414244979333	-3.81748674687397
KLRC4	-1.54182778222222	3.25123199012346	-2.4610231590319	0.0377916370901578	0.344414244979333	-3.81772293105308
GRK7	-1.17526869	2.14733482222222	-2.4603741858299	0.0378307955773455	0.344474476726071	-3.81869882216666
BC048420	-1.83467655555555	3.10241689753086	-2.46006147929032	0.0378496785621206	0.344474476726071	-3.81916904312652
LOC728819	-1.72626846444444	3.87074285802469	-2.45983965613503	0.0378630792318869	0.344474476726071	-3.8195025974429
LINC00589	1.08153065166667	3.2506634962963	2.45779102932979	0.0379870651769167	0.344877954832611	-3.82258294556019
SPINK1	1.38549756222222	8.36809983209877	2.45215786659608	0.0383300973494035	0.346879338493041	-3.83105154231886
F9	1.276849035	4.8320733	2.45114259238653	0.0383922523838744	0.346879338493041	-3.83257761197242
RP11-533E19.5	-1.59755310555555	4.37299315308642	-2.45097623043839	0.038402446691361	0.346879338493041	-3.83282766537672
TCHH	1.30835727666667	5.29110195185185	2.45000975825379	0.0384617237938878	0.346879338493041	-3.8342802999482
LOC100507388	-1.04757818611111	3.0281083617284	-2.44997546001138	0.0384638291101368	0.346879338493041	-3.83433184992546
TECRL	1.21073110666667	1.71896198518519	2.44781839556738	0.0385964679067636	0.34728797528693	-3.83757372931032
C1orf194	-2.318711855	4.28625765555556	-2.44715339891982	0.0386374512753989	0.34728797528693	-3.83857309309513
SLC35D3	-1.54583662833333	4.20058617407407	-2.44643248404205	0.038681930159938	0.347543499482629	-3.83965645495494
RDH8	1.09410900555556	5.34123689135802	2.44212918905696	0.0389485042136616	0.349165675396167	-3.84612247938273
TENM4	-1.58412332277778	5.8676335654321	-2.44133880714008	0.0389976654563942	0.349365515154035	-3.84730993865529
CTD-2076M15.1	1.79850687666667	3.59776275185185	2.43735547855564	0.0392463742211452	0.350433707633178	-3.85329372616849
SLC52A1	1.27943812222222	4.29885278765432	2.43476305844852	0.0394090916014108	0.35130714715741	-3.8571874352108
LOC284930	-1.49665332722222	4.4586062345679	-2.43279354723405	0.0395331628388332	0.351833104863992	-3.86014521689146
FLJ12825	1.36808427	3.91489347777778	2.43274258472858	0.0395363784595741	0.351833104863992	-3.86022174763703
LOC101928045	-1.19972440333334	5.26274392962963	-2.43109426241043	0.0396405253504832	0.351921400333749	-3.86269693632918
RP11-44N11.3	-1.16475529111111	5.50727219506173	-2.43021255795613	0.0396963473631487	0.352004758965876	-3.86402085352768
MAGEA11	-1.81782828555555	5.39830281975309	-2.43003771132475	0.0397074265141327	0.352004758965876	-3.8642833860817
RNF175	-1.65684503833333	4.88005755185185	-2.42842367274516	0.0398098463856336	0.352269147440999	-3.86670675534686
BC045784	-1.41198792388889	4.62926962716049	-2.42740003589134	0.0398749390014067	0.352403119202894	-3.86824357069799
EDNRA	-1.24108051222222	4.51160042345679	-2.42255424648808	0.0401845300231083	0.352908856271353	-3.87551756771313
NFE2	-1.27383966	2.91371782222222	-2.42127131907413	0.0402668966887335	0.353265352860122	-3.87744305146865
LOC338694	-1.03378378	5.44616391111111	-2.41994882122297	0.0403519807601215	0.353265352860122	-3.87942778570437
TCP11	1.54236764055556	4.96647438024691	2.41593773588428	0.0406111395207897	0.354577824211153	-3.88544653925941
RP5-991O23.1	1.71800601944445	3.81633597530864	2.41297718638946	0.040803490192232	0.355540431844024	-3.88988808496595
DDX11L2	-2.03547325888889	5.74802746049383	-2.41076493741371	0.0409478175594791	0.356224625799679	-3.89320652240643
LINC00641	1.19551894222222	3.29737027654321	2.40900774413721	0.0410628208212858	0.35687835440968	-3.89584207108648
ARHGEF7-IT1	1.04079600111111	3.23758521604938	2.40570040838734	0.0412801532756408	0.35695720059411	-3.90080191314104
CTD-2287O16.5	-1.01993219388889	4.8133597382716	-2.40543171396988	0.041297860222604	0.35695720059411	-3.90120481955169
LINC00616	1.693082855	2.40243624444444	2.40521302377885	0.0413122774991382	0.35695720059411	-3.90153274023469
PON3	-1.70693902833333	4.58098771851852	-2.40432682586734	0.0413707521341977	0.357177390734363	-3.90286153081174
GC	-1.70859000666667	5.03133347037037	-2.4008429282413	0.0416014357477266	0.357777872443512	-3.9080847320774
LOC100129620	-1.79494194833333	3.1833339962963	-2.3951894572146	0.0419785147085618	0.359131086125835	-3.91655839799067
HEIH	1.18363879388889	5.50407778395062	2.3899503355757	0.042331004692906	0.361121501560058	-3.92440849349145
ZNF556	-1.45898453666666	3.7750291037037	-2.38982327816046	0.0423395897751567	0.361121501560058	-3.92459884080412
MGC39584	1.63219023055556	3.95586061358025	2.38960810601836	0.0423541326051724	0.361121501560058	-3.92492119126941
ANO3	-1.46265798666667	5.59422924814815	-2.38541663098064	0.042638418584475	0.362440489343693	-3.93119962347185
RP11-506O24.2	-1.37416040888889	4.27138130493827	-2.3832628047087	0.0427852415391534	0.363020703388436	-3.93442522663612
LINC01271	1.33856449611111	5.41095543827161	2.381577275834	0.0429004932660519	0.363713539815905	-3.93694920211001
NLRP4	1.09350726166667	2.6468611962963	2.37744673429249	0.0431842395866845	0.364353874450325	-3.94313331566881
RAMP3	1.73566976111111	5.85825506049383	2.37712021918803	0.0432067491384818	0.364353874450325	-3.94362209538974
NPAS4	-1.0411616	3.68350382222222	-2.37642543674468	0.0432546855483667	0.364393507847864	-3.94466212278936
ACVR2B-AS1	-1.33347264166667	5.74987438148148	-2.3762501819414	0.0432667856036973	0.364393507847864	-3.94492445641935
HYDIN2	1.435342315	4.14527114444444	2.37498296028621	0.0433543784681491	0.364759715858546	-3.94682123587671
AC139100.3	1.24102505388889	3.45561552839506	2.37321663146474	0.043476765761624	0.36501866851326	-3.94946482552855
COL6A6	1.25252012944445	4.57978648641975	2.37298654203753	0.0434927337904314	0.36501866851326	-3.94980916877073
FLJ90680	-1.69288069277778	4.87454164320988	-2.37199675143994	0.043561491214101	0.365391792638119	-3.95129039472362
CEACAM8	1.61568118777778	2.78846277901235	2.37163802808594	0.0435864372706805	0.365391792638119	-3.9518272026395
LINC00358	2.040142025	2.96490851111111	2.37036969381156	0.0436747530457668	0.365515018367015	-3.95372508952626
KCNK5	-1.09262239111111	5.83203725061728	-2.3699530981871	0.0437038000532121	0.365515018367015	-3.95434843351764
PLAT	1.54897892388889	4.7425858617284	2.36706562378578	0.0439056584090137	0.366298789590075	-3.9586684445332
KRTAP13-1	1.13848499277778	6.19981624567901	2.3644674528378	0.044088086266142	0.366298789590075	-3.96255492917203
ERVH48-1	1.57230901055556	3.02252741358025	2.35975048405506	0.0444212159214208	0.36702730159233	-3.96960912893207
DEFB1	-1.11376485833333	10.6780655740741	-2.3592989998757	0.0444532325984081	0.36702730159233	-3.97028420519391
SHISA2	1.27892089888889	5.46497440617284	2.35861294672407	0.044501927575709	0.36702730159233	-3.97130997892656
AQP1	-1.13977693888889	11.6926755049383	-2.35799707496411	0.0445456864445871	0.36702730159233	-3.97223077867351
LOC101927499	1.10763361666667	6.23170427407407	2.35681928044194	0.0446294903898379	0.367577921419231	-3.973991612245
LINC00540	-1.05894470777778	4.67255372098765	-2.35594734122512	0.0446916328633916	0.36773787382257	-3.97529509429339
RENBP	-1.61483215111111	5.38525081728395	-2.35495852583204	0.0447622092946284	0.367934133474541	-3.97677320443391
CTC-428G20.6	-1.48510632722222	4.39821384567901	-2.35095271495488	0.0450492602122516	0.369244984153628	-3.9827601922287
ZNF750	1.84090470333333	2.5317642037037	2.34765923939087	0.0452866382965971	0.369882132469792	-3.98768131033795
DOC2B	-1.57410904555556	4.52137020864197	-2.34631204756186	0.0453840958733047	0.370380566952967	-3.98969396428348
TSPYL6	-1.32441505388889	3.02466522716049	-2.34464102673592	0.04550526968151	0.370700943023279	-3.9921901443707
ZNF683	1.13601230833333	6.03080162592593	2.34423073625831	0.0455350710204016	0.370700943023279	-3.99280299398722
TNNI2	1.507290305	4.35838946666667	2.34010664153819	0.0458357040858102	0.371209522122871	-3.99896215964243
PYGM	1.93480894222222	5.75051230987654	2.34004025089697	0.0458405598598211	0.371209522122871	-3.99906129665521
LOC729296	1.19258615888889	2.46057213950617	2.33617197982954	0.0461243680652308	0.37238290146027	-4.00483673558969
LOC101927254	1.10012084777778	3.98199991234568	2.33452993584208	0.0462453695330927	0.373081589605088	-4.00728787009501
SLC39A12	-1.59383228444444	3.13887478024691	-2.33362219875833	0.0463123956561056	0.373205174224658	-4.00864275529119
CPVL	-1.12270350277778	3.35357793209877	-2.33304806765178	0.0463548385948567	0.373268032584996	-4.0094996554281
TIE1	-1.50465471388889	4.83721581604938	-2.33248808868677	0.0463962725752748	0.373268032584996	-4.01033539889465
FAM71D	1.38989641277778	4.65875917901235	2.33227573696175	0.0464119945355571	0.373268032584996	-4.0106523154245
SLA	1.058700365	4.38854654444444	2.33118838427552	0.0464925822695116	0.373268032584996	-4.01227501827009
BTBD18	-1.99419560777778	5.10950309876543	-2.33003290919172	0.0465783712236803	0.373634519996457	-4.01399924204829
WNT7A	-1.68841030166667	4.37996914814815	-2.32843537802309	0.0466972400595634	0.374078926751656	-4.01638287078927
ACTA1	1.09616232	8.40024476666667	2.32087254672958	0.0472640772660262	0.375944170606056	-4.02766332302937
ADAMTS13	-1.17592606222222	5.67099795679012	-2.32043853500397	0.0472968131677505	0.375944170606056	-4.02831048624168
EU250746	-1.48184818611111	4.59660483950617	-2.32040262446147	0.0472995227756491	0.375944170606056	-4.02836403219314
PRRT3	-1.15889346416667	4.44085550925926	-2.3179919917927	0.0474817684734859	0.376035243165781	-4.03195817712749
LOC101928278	-1.53048665666667	4.87869234814815	-2.31778858870627	0.0474971777609759	0.376035243165781	-4.03226141196874
CCL21	-1.65950298944444	4.87371453580247	-2.31302004603043	0.0478598558339592	0.377388732109512	-4.03936904298622
C20orf166	1.37081031555556	5.75164619135802	2.31004594353313	0.0480874454876299	0.378103434292738	-4.04380069710981
LOC154872	-1.46324546944444	4.50920291358025	-2.3064894744201	0.0483610100930685	0.378994191655886	-4.04909877959762
SLC10A4	1.89925320944444	3.22678676419753	2.30465634803934	0.0485026169821497	0.379417328581824	-4.05182901658284
LONRF2	1.01891391833333	3.78701134814815	2.30326235871633	0.048610576204632	0.379439367901549	-4.05390494366276
LOC101928433	-1.65521021277778	5.2611255654321	-2.30209696836027	0.048701014135142	0.379907986148469	-4.05564026548894
LOC148696	-1.41551944777778	3.82615229876543	-2.3014703592086	0.0487497099026521	0.380114320677755	-4.05657324995751
RP11-644F5.11	1.02784561722222	6.27818087654321	2.29757957794831	0.0490531568937345	0.381381689845613	-4.06236535064632
RP11-84D1.2	-1.14233005611111	5.29629356172839	-2.29734728860039	0.0490713325418596	0.381386060132407	-4.06271109627812
FETUB	1.252509195	3.29339891111111	2.29440807998798	0.0493018903283747	0.382080827229885	-4.06708533172236
LOC100506538	-1.14842290388889	4.3304282382716	-2.29277182018219	0.0494307067748947	0.382581384422637	-4.06952001980882
IGFL2	1.26899026777778	8.81559207901235	2.29188666119384	0.0495005308583568	0.382726572588488	-4.07083696488584
S100Z	1.72726250722222	3.16942524320988	2.29178011165609	0.0495089424015312	0.382726572588488	-4.07099548352256
RP11-38P22.2	-1.42166076333333	3.83370215185185	-2.28996068746157	0.0496527953681052	0.383291257791651	-4.07370211054397
LOC100506016	1.35179788277778	2.82450765679012	2.2891695722557	0.0497154740402541	0.383638331929303	-4.07487886960948
AX746968	-1.28738579	4.04557755555556	-2.28719117965353	0.0498725618103931	0.38416598394893	-4.07782132996402
