# Supplementary material for: Identification of MX2 as a Novel Prognostic Biomarker for Sunitinib Resistance in Clear Cell Renal Cell Carcinoma
Source: Front Genet. 2021 Jul 9;12:680369. doi: 10.3389/fgene.2021.680369 (PMC8299280; doi:10.3389/fgene.2021.680369)
Supplement: Supplementary file 2 [file Data_Sheet_2.XLS]

	logFC	AveExpr	t	P.Value	adj.P.Val	B
MYLIP	1.347645152	7.091861393	16.60961755	4.37E-11	5.53E-07	14.95787511
DDIT3	1.524077906	5.885483031	16.22586996	6.11E-11	5.53E-07	14.68992298
EFNB2	-1.541615902	9.247957174	-16.16066295	6.47E-11	5.53E-07	14.64353832
C14ORF4	-1.089082633	9.934827203	-15.74824315	9.35E-11	5.53E-07	14.34424771
SGK	-2.693979035	9.890839256	-15.59940556	1.07E-10	5.53E-07	14.2336724
PTPRB	-1.669529344	7.240327832	-14.27188176	3.76E-10	1.19E-06	13.18309946
CMTM8	-1.467299539	5.823283148	-13.96702491	5.10E-10	1.47E-06	12.9244454
FAM46A	1.259876355	10.05515086	13.71513447	6.58E-10	1.75E-06	12.70548893
SNORD36C	-1.542701508	7.097897035	-13.21694165	1.10E-09	2.55E-06	12.25792179
TMEM79	1.089294645	5.858678213	12.59333615	2.16E-09	4.40E-06	11.66911806
PCDH19	-1.511480563	6.102404578	-12.1265812	3.63E-09	6.99E-06	11.20637895
RHOB	-1.641302332	8.720769893	-11.97091093	4.33E-09	7.53E-06	11.04765663
EDN1	-1.679283215	8.075679967	-11.53145597	7.21E-09	1.09E-05	10.58725694
SNORA33	-1.021916688	5.896737957	-11.30024454	9.50E-09	1.32E-05	10.33748816
DUSP1	-1.15799518	10.90105436	-11.06830111	1.26E-08	1.59E-05	10.08152939
PDK4	-1.456685234	6.364726418	-10.9179182	1.51E-08	1.69E-05	9.912619849
IFIT3	1.146815867	7.651198379	10.89443507	1.56E-08	1.69E-05	9.886030594
DYSF	-1.110998832	5.699509709	-10.85328455	1.64E-08	1.72E-05	9.83929718
TMEM140	1.17426441	7.709833697	10.8257493	1.69E-08	1.73E-05	9.807926391
SOD2	1.083876195	8.468386441	10.57337619	2.32E-08	1.96E-05	9.516625881
SIK1	-1.402430289	7.63207273	-10.36372539	3.03E-08	2.45E-05	9.269370116
SEMA3A	-1.330929574	8.416884893	-10.28792083	3.35E-08	2.58E-05	9.17876856
IFIT2	1.307737398	8.867151801	10.24959149	3.51E-08	2.59E-05	9.1327119
C5ORF13	-1.03309948	10.69448867	-10.15010119	4.00E-08	2.89E-05	9.012388712
ADAMTS5	-1.383097957	5.754416307	-9.915994797	5.44E-08	3.85E-05	8.724785797
RAPGEF2	-1.02939482	8.253011988	-9.770120432	6.61E-08	4.41E-05	8.542345709
CYR61	-1.481449684	8.028907975	-9.535943521	9.08E-08	5.43E-05	8.244166288
TNFSF13B	1.211651242	7.418803535	8.97593507	1.99E-07	9.18E-05	7.503728137
THBS1	-1.486941621	6.670750393	-8.808455489	2.53E-07	0.000106767	7.274542913
TIPARP	-1.238864559	9.180131955	-8.620431213	3.32E-07	0.000130845	7.012867124
TRIB1	-1.147668676	8.066641232	-8.455969381	4.23E-07	0.000151362	6.7801265
MBNL2	-1.002773906	7.311176875	-8.38698092	4.69E-07	0.000159021	6.681411289
CTGF	-2.082153555	7.83302891	-8.381619993	4.73E-07	0.000159021	6.673713324
LOC401677	-1.221784418	6.85344415	-8.261656357	5.67E-07	0.00017542	6.500427093
EPSTI1	1.19224668	9.398750941	8.200074277	6.22E-07	0.000187545	6.41070563
CCL2	-1.519853168	8.900197439	-8.039174716	7.95E-07	0.000228382	6.173806231
LOC644436	-1.203742977	6.275674133	-8.021003382	8.18E-07	0.000230585	6.146825081
IFI44L	1.091913918	9.359224486	7.811210214	1.13E-06	0.000292215	5.831955086
ISG20	1.204950867	9.24581666	7.759293503	1.23E-06	0.000300803	5.753072942
SNORD12C	-1.232234758	6.194487391	-7.677060779	1.40E-06	0.000327934	5.627341055
SGK1	-1.423196125	6.913088578	-7.604973	1.57E-06	0.000346639	5.51632267
TUBB2B	-1.441301289	8.96266777	-7.590591745	1.61E-06	0.000352432	5.494085393
TRK1	1.010770547	6.136592246	7.508640746	1.83E-06	0.000375663	5.366797024
OASL	1.07237225	6.463631516	7.394897048	2.20E-06	0.000430911	5.188513416
MX1	1.443599656	10.87798281	7.224385765	2.91E-06	0.000511351	4.917714294
SEMA3C	-1.067718691	9.219438029	-7.095750117	3.59E-06	0.000591868	4.710594232
FLJ25404	1.100404316	6.926651416	6.818193422	5.73E-06	0.000816954	4.255354778
SNORD68	-1.216406746	6.250363604	-6.807712423	5.83E-06	0.000828217	4.237940129
LOC652002	-1.040429133	6.21838968	-6.449166689	1.08E-05	0.00128048	3.632357514
MAOA	1.15732852	6.211436619	6.310402147	1.38E-05	0.001495108	3.392857355
HS.390856	-1.479927457	6.666677361	-6.132146877	1.89E-05	0.001809976	3.081024208
IL6	1.038525172	6.723336645	6.113167063	1.96E-05	0.00182791	3.047546589
CLK4	1.000515438	6.226375879	6.077639142	2.09E-05	0.00190177	2.984738918
HS.554507	1.013256813	7.288056742	5.930521645	2.73E-05	0.002313706	2.722703877
ISG15	1.065903055	11.06925927	5.837111611	3.23E-05	0.002542759	2.554707393
THBS4	-1.088438617	9.02693091	-5.75384052	3.77E-05	0.002814924	2.403896015
SOCS1	-1.164972441	6.526258143	-5.708403495	4.10E-05	0.002967031	2.321192123
CLIP3	-1.092968188	7.497641602	-5.601974458	4.99E-05	0.003392262	2.126341589
MX2	1.364627	7.374521762	5.515232031	5.87E-05	0.003771607	1.966377244
IFI27	1.196630586	11.02418705	5.197049914	0.000107395	0.005740562	1.371021046
LOC643870	-1.102405012	9.931414502	-5.191450131	0.000108554	0.00578156	1.360426382
CYCSP52	-1.046325379	8.978314146	-5.050453788	0.00014243	0.007014671	1.092394102
IFITM1	1.353696785	8.008004084	4.998026393	0.000157663	0.007519268	0.992121904
LOC648343	-1.211828148	10.11974377	-4.953128421	0.000172043	0.008039197	0.905996466
RICH2	1.229139324	7.279082689	4.826439036	0.000220372	0.009550904	0.66175373
CCL20	-1.091132109	10.60334123	-4.728181253	0.000267358	0.01071999	0.471138564
RSAD2	1.234054762	7.512760572	4.280459093	0.000653251	0.019729557	-0.408671089
FOSB	-1.664803191	5.87188308	-4.102043619	0.000937278	0.025750645	-0.763296668
GIMAP4	1.600942422	6.804057066	3.914639741	0.001372769	0.033506843	-1.137317709
CXCL10	1.121131605	8.216170365	2.993028594	0.009078513	0.12412074	-2.96780987
